# Supplementary material for: A robust method for collider bias correction in conditional genome-wide association studies
Source: Nat Commun. 2022 Feb 2;13:619. doi: 10.1038/s41467-022-28119-9 (PMC8810923; doi:10.1038/s41467-022-28119-9)
Supplement: Supplementary file 4 — Source Data [file 41467_2022_28119_MOESM4_ESM.xlsx]

## Sheet: Fig. 2
Scenario	Genetic_correlation	Estimator	Type-1_error
Scenario 1	-0.9	Unadjusted	0.177694
Scenario 1	-0.9	DHO	0.152328
Scenario 1	-0.9	SH	0.050944
Scenario 1	-0.5	Unadjusted	0.235916
Scenario 1	-0.5	DHO	0.084534
Scenario 1	-0.5	SH	0.050858
Scenario 1	0	Unadjusted	0.314464
Scenario 1	0	DHO	0.049782
Scenario 1	0	SH	0.050104
Scenario 1	0.5	Unadjusted	0.39445
Scenario 1	0.5	DHO	0.094748
Scenario 1	0.5	SH	0.04961
Scenario 1	0.9	Unadjusted	0.457728
Scenario 1	0.9	DHO	0.203232
Scenario 1	0.9	SH	0.04937
Scenario 2	-0.9	Unadjusted	0.089442
Scenario 2	-0.9	DHO	0.218272
Scenario 2	-0.9	SH	0.368298
Scenario 2	-0.5	Unadjusted	0.15125
Scenario 2	-0.5	DHO	0.11502
Scenario 2	-0.5	SH	0.051174
Scenario 2	0	Unadjusted	0.257922
Scenario 2	0	DHO	0.049782
Scenario 2	0	SH	0.050928
Scenario 2	0.5	Unadjusted	0.38225
Scenario 2	0.5	DHO	0.147216
Scenario 2	0.5	SH	0.050478
Scenario 2	0.9	Unadjusted	0.485676
Scenario 2	0.9	DHO	0.348672
Scenario 2	0.9	SH	0.050732
Scenario 3	-0.9	Unadjusted	0.05518
Scenario 3	-0.9	DHO	0.226288
Scenario 3	-0.9	SH	0.298468
Scenario 3	-0.5	Unadjusted	0.08996
Scenario 3	-0.5	DHO	0.120942
Scenario 3	-0.5	SH	0.066974
Scenario 3	0	Unadjusted	0.187116
Scenario 3	0	DHO	0.04981
Scenario 3	0	SH	0.052134
Scenario 3	0.5	Unadjusted	0.336916
Scenario 3	0.5	DHO	0.175308
Scenario 3	0.5	SH	0.053956
Scenario 3	0.9	Unadjusted	0.48591
Scenario 3	0.9	DHO	0.433064
Scenario 3	0.9	SH	0.053594

## Sheet: Fig. 3
Scenario	Genetic_correlation	Estimator	Power
Scenario 1	-0.9	Unadjusted	0.568364
Scenario 1	-0.9	DHO	0.32967
Scenario 1	-0.9	SH	0.478404
Scenario 1	-0.5	Unadjusted	0.566172
Scenario 1	-0.5	DHO	0.42587
Scenario 1	-0.5	SH	0.481464
Scenario 1	0	Unadjusted	0.517638
Scenario 1	0	DHO	0.468556
Scenario 1	0	SH	0.46947
Scenario 1	0.5	Unadjusted	0.452594
Scenario 1	0.5	DHO	0.452284
Scenario 1	0.5	SH	0.453588
Scenario 1	0.9	Unadjusted	0.313794
Scenario 1	0.9	DHO	0.405876
Scenario 1	0.9	SH	0.4599
Scenario 2	-0.9	Unadjusted	0.626062
Scenario 2	-0.9	DHO	0.329152
Scenario 2	-0.9	SH	0.158462
Scenario 2	-0.5	Unadjusted	0.641036
Scenario 2	-0.5	DHO	0.498368
Scenario 2	-0.5	SH	0.580228
Scenario 2	0	Unadjusted	0.607868
Scenario 2	0	DHO	0.56299
Scenario 2	0	SH	0.5651
Scenario 2	0.5	Unadjusted	0.565368
Scenario 2	0.5	DHO	0.55179
Scenario 2	0.5	SH	0.546702
Scenario 2	0.9	Unadjusted	0.399674
Scenario 2	0.9	DHO	0.46258
Scenario 2	0.9	SH	0.552094
Scenario 3	-0.9	Unadjusted	0.653724
Scenario 3	-0.9	DHO	0.297672
Scenario 3	-0.9	SH	0.199134
Scenario 3	-0.5	Unadjusted	0.680738
Scenario 3	-0.5	DHO	0.536798
Scenario 3	-0.5	SH	0.620596
Scenario 3	0	Unadjusted	0.662066
Scenario 3	0	DHO	0.619156
Scenario 3	0	SH	0.623766
Scenario 3	0.5	Unadjusted	0.642062
Scenario 3	0.5	DHO	0.624942
Scenario 3	0.5	SH	0.607328
Scenario 3	0.9	Unadjusted	0.477908
Scenario 3	0.9	DHO	0.50217
Scenario 3	0.9	SH	0.608148

## Sheet: Fig. 4
Scenario	Genetic_correlation	Method	True_bias	Adjustment_factor	Mean-SD	Mean+SD
Scenario 1	-0.9	DHO	-0.25	-0.51	-0.53	-0.49
Scenario 1	-0.9	SH	-0.25	-0.24	-0.26	-0.22
Scenario 1	-0.5	DHO	-0.3	-0.44	-0.46	-0.42
Scenario 1	-0.5	SH	-0.3	-0.29	-0.31	-0.27
Scenario 1	0	DHO	-0.37	-0.37	-0.38	-0.36
Scenario 1	0	SH	-0.37	-0.36	-0.38	-0.34
Scenario 1	0.5	DHO	-0.43	-0.29	-0.3	-0.28
Scenario 1	0.5	SH	-0.43	-0.43	-0.44	-0.42
Scenario 1	0.9	DHO	-0.48	-0.24	-0.25	-0.23
Scenario 1	0.9	SH	-0.48	-0.47	-0.48	-0.46
Scenario 2	-0.9	DHO	-0.17	-0.6	-0.62	-0.58
Scenario 2	-0.9	SH	-0.17	-1.02	-1.09	-0.95
Scenario 2	-0.5	DHO	-0.26	-0.5	-0.52	-0.48
Scenario 2	-0.5	SH	-0.26	-0.25	-0.28	-0.22
Scenario 2	0	DHO	-0.37	-0.37	-0.39	-0.35
Scenario 2	0	SH	-0.37	-0.35	-0.37	-0.33
Scenario 2	0.5	DHO	-0.47	-0.24	-0.26	-0.22
Scenario 2	0.5	SH	-0.47	-0.45	-0.46	-0.44
Scenario 2	0.9	DHO	-0.55	-0.15	-0.17	-0.13
Scenario 2	0.9	SH	-0.55	-0.52	-0.53	-0.51
Scenario 3	-0.9	DHO	-0.08	-0.7	-0.72	-0.68
Scenario 3	-0.9	SH	-0.08	-0.98	-1.01	-0.95
Scenario 3	-0.5	DHO	-0.22	-0.55	-0.57	-0.53
Scenario 3	-0.5	SH	-0.22	-0.29	-0.53	-0.05
Scenario 3	0	DHO	-0.37	-0.37	-0.39	-0.35
Scenario 3	0	SH	-0.37	-0.33	-0.36	-0.3
Scenario 3	0.5	DHO	-0.51	-0.2	-0.22	-0.18
Scenario 3	0.5	SH	-0.51	-0.45	-0.47	-0.43
Scenario 3	0.9	DHO	-0.62	-0.07	-0.09	-0.05
Scenario 3	0.9	SH	-0.62	-0.56	-0.57	-0.55

## Sheet: Fig. 5
beta_I	beta_P	Genetic_correlation	True_bias	Estimated_bias_DHO
0.00387454	-0.0113495	(a) Genetic correlation = 0	-0.382607	-0.34965
0.0276536	-0.00400427	(a) Genetic correlation = 0	-0.382607	-0.34965
-0.00176353	0.000634904	(a) Genetic correlation = 0	-0.382607	-0.34965
-0.000590467	0.00480629	(a) Genetic correlation = 0	-0.382607	-0.34965
-0.00576968	0.0069968	(a) Genetic correlation = 0	-0.382607	-0.34965
-0.0106548	0.000131353	(a) Genetic correlation = 0	-0.382607	-0.34965
0.0129564	-0.00770024	(a) Genetic correlation = 0	-0.382607	-0.34965
-0.0116102	0.0145648	(a) Genetic correlation = 0	-0.382607	-0.34965
-0.0321952	0.0120259	(a) Genetic correlation = 0	-0.382607	-0.34965
0.0101349	0.00267018	(a) Genetic correlation = 0	-0.382607	-0.34965
0.0295955	-0.0095342	(a) Genetic correlation = 0	-0.382607	-0.34965
0.0120171	-0.00876502	(a) Genetic correlation = 0	-0.382607	-0.34965
-0.0204009	0.016449	(a) Genetic correlation = 0	-0.382607	-0.34965
-0.0367261	0.0183631	(a) Genetic correlation = 0	-0.382607	-0.34965
-0.0371066	0.0182315	(a) Genetic correlation = 0	-0.382607	-0.34965
-0.0128318	-0.000156756	(a) Genetic correlation = 0	-0.382607	-0.34965
0.0111831	0.0073529	(a) Genetic correlation = 0	-0.382607	-0.34965
-0.00457548	0.00194009	(a) Genetic correlation = 0	-0.382607	-0.34965
0.0171084	-0.00986828	(a) Genetic correlation = 0	-0.382607	-0.34965
-0.0294566	-0.00194146	(a) Genetic correlation = 0	-0.382607	-0.34965
0.0235135	-0.0119038	(a) Genetic correlation = 0	-0.382607	-0.34965
-0.0477635	0.019822	(a) Genetic correlation = 0	-0.382607	-0.34965
0.00146228	-0.00168607	(a) Genetic correlation = 0	-0.382607	-0.34965
0.0117958	-0.00981746	(a) Genetic correlation = 0	-0.382607	-0.34965
-0.023255	0.00890376	(a) Genetic correlation = 0	-0.382607	-0.34965
-0.0288374	0.00822543	(a) Genetic correlation = 0	-0.382607	-0.34965
0.0097388	-0.00216848	(a) Genetic correlation = 0	-0.382607	-0.34965
-0.042365	0.0136506	(a) Genetic correlation = 0	-0.382607	-0.34965
-0.0374356	0.0176686	(a) Genetic correlation = 0	-0.382607	-0.34965
-0.0183973	0.00231054	(a) Genetic correlation = 0	-0.382607	-0.34965
0.0166145	-0.00138046	(a) Genetic correlation = 0	-0.382607	-0.34965
0.0408085	-0.0137656	(a) Genetic correlation = 0	-0.382607	-0.34965
-0.0156472	0.00102427	(a) Genetic correlation = 0	-0.382607	-0.34965
0.0348307	-0.000996449	(a) Genetic correlation = 0	-0.382607	-0.34965
-0.00398029	-0.00736805	(a) Genetic correlation = 0	-0.382607	-0.34965
-0.0165046	0.00780039	(a) Genetic correlation = 0	-0.382607	-0.34965
-0.0131784	-0.000371125	(a) Genetic correlation = 0	-0.382607	-0.34965
-0.00651669	-0.00359703	(a) Genetic correlation = 0	-0.382607	-0.34965
0.00223184	0.00406395	(a) Genetic correlation = 0	-0.382607	-0.34965
-0.00151147	-0.0048829	(a) Genetic correlation = 0	-0.382607	-0.34965
0.00752893	0.00917536	(a) Genetic correlation = 0	-0.382607	-0.34965
0.0154717	-0.0146703	(a) Genetic correlation = 0	-0.382607	-0.34965
0.0142066	-0.00253778	(a) Genetic correlation = 0	-0.382607	-0.34965
0.0500702	-0.0221181	(a) Genetic correlation = 0	-0.382607	-0.34965
-0.00964758	0.00528101	(a) Genetic correlation = 0	-0.382607	-0.34965
0.056808	-0.0164619	(a) Genetic correlation = 0	-0.382607	-0.34965
-0.00499393	-0.00275527	(a) Genetic correlation = 0	-0.382607	-0.34965
0.00888712	-0.00832111	(a) Genetic correlation = 0	-0.382607	-0.34965
0.0135673	-0.0135399	(a) Genetic correlation = 0	-0.382607	-0.34965
0.0101168	-0.0128059	(a) Genetic correlation = 0	-0.382607	-0.34965
-0.00495913	-0.00599835	(a) Genetic correlation = 0	-0.382607	-0.34965
0.0272093	-0.0179117	(a) Genetic correlation = 0	-0.382607	-0.34965
0.0184828	-0.0150685	(a) Genetic correlation = 0	-0.382607	-0.34965
-0.00459168	-0.00386009	(a) Genetic correlation = 0	-0.382607	-0.34965
0.00802671	-0.0111275	(a) Genetic correlation = 0	-0.382607	-0.34965
-0.0320528	0.0103262	(a) Genetic correlation = 0	-0.382607	-0.34965
-0.00406257	-0.00378107	(a) Genetic correlation = 0	-0.382607	-0.34965
-0.0106787	0.00804135	(a) Genetic correlation = 0	-0.382607	-0.34965
-0.03273	0.0225882	(a) Genetic correlation = 0	-0.382607	-0.34965
0.00104747	-0.00202728	(a) Genetic correlation = 0	-0.382607	-0.34965
0.025976	-0.0150197	(a) Genetic correlation = 0	-0.382607	-0.34965
-0.0121905	0.00255763	(a) Genetic correlation = 0	-0.382607	-0.34965
-0.0533671	0.0222422	(a) Genetic correlation = 0	-0.382607	-0.34965
0.030718	-0.0210012	(a) Genetic correlation = 0	-0.382607	-0.34965
-0.00367676	-0.000236704	(a) Genetic correlation = 0	-0.382607	-0.34965
0.0187841	-0.0154212	(a) Genetic correlation = 0	-0.382607	-0.34965
0.00526649	-0.0050218	(a) Genetic correlation = 0	-0.382607	-0.34965
0.00881304	0.00207114	(a) Genetic correlation = 0	-0.382607	-0.34965
0.0165327	-0.00307307	(a) Genetic correlation = 0	-0.382607	-0.34965
-0.0352117	0.0251908	(a) Genetic correlation = 0	-0.382607	-0.34965
-0.0115719	0.00444978	(a) Genetic correlation = 0	-0.382607	-0.34965
0.0241725	-0.0111776	(a) Genetic correlation = 0	-0.382607	-0.34965
-0.019449	0.00403309	(a) Genetic correlation = 0	-0.382607	-0.34965
-0.0103774	0.00662713	(a) Genetic correlation = 0	-0.382607	-0.34965
0.0127408	-0.0145389	(a) Genetic correlation = 0	-0.382607	-0.34965
-0.0294748	0.0177548	(a) Genetic correlation = 0	-0.382607	-0.34965
-0.0346966	0.0120548	(a) Genetic correlation = 0	-0.382607	-0.34965
0.0506969	-0.013087	(a) Genetic correlation = 0	-0.382607	-0.34965
-0.0201314	0.0176102	(a) Genetic correlation = 0	-0.382607	-0.34965
-0.0132679	0.0122107	(a) Genetic correlation = 0	-0.382607	-0.34965
0.0354934	-0.00228962	(a) Genetic correlation = 0	-0.382607	-0.34965
-0.012116	0.0159187	(a) Genetic correlation = 0	-0.382607	-0.34965
-0.00808506	0.00880497	(a) Genetic correlation = 0	-0.382607	-0.34965
-0.0281047	0.0152883	(a) Genetic correlation = 0	-0.382607	-0.34965
-0.0127127	0.00846919	(a) Genetic correlation = 0	-0.382607	-0.34965
-0.00930121	0.00902614	(a) Genetic correlation = 0	-0.382607	-0.34965
-0.00933292	-0.0029654	(a) Genetic correlation = 0	-0.382607	-0.34965
0.032591	-0.0158453	(a) Genetic correlation = 0	-0.382607	-0.34965
-0.0234604	0.00826657	(a) Genetic correlation = 0	-0.382607	-0.34965
-0.0248286	0.00819474	(a) Genetic correlation = 0	-0.382607	-0.34965
-0.000506023	0.00466306	(a) Genetic correlation = 0	-0.382607	-0.34965
0.0116996	0.00281155	(a) Genetic correlation = 0	-0.382607	-0.34965
-0.0119352	-0.0134254	(a) Genetic correlation = 0	-0.382607	-0.34965
0.0255114	-0.0172614	(a) Genetic correlation = 0	-0.382607	-0.34965
-0.00243908	0.00996178	(a) Genetic correlation = 0	-0.382607	-0.34965
-0.0400388	0.0180513	(a) Genetic correlation = 0	-0.382607	-0.34965
0.0137914	-0.006735	(a) Genetic correlation = 0	-0.382607	-0.34965
-0.0342229	0.00970176	(a) Genetic correlation = 0	-0.382607	-0.34965
-0.0171999	0.0112326	(a) Genetic correlation = 0	-0.382607	-0.34965
0.00673913	-0.00242203	(a) Genetic correlation = 0	-0.382607	-0.34965
-0.00168383	0.000567422	(a) Genetic correlation = 0	-0.382607	-0.34965
-0.0265025	0.00529232	(a) Genetic correlation = 0	-0.382607	-0.34965
0.00516294	-0.00399721	(a) Genetic correlation = 0	-0.382607	-0.34965
0.0355587	-0.0151155	(a) Genetic correlation = 0	-0.382607	-0.34965
-0.0228798	0.00755973	(a) Genetic correlation = 0	-0.382607	-0.34965
0.00751607	0.000757731	(a) Genetic correlation = 0	-0.382607	-0.34965
-0.00487418	-0.00447016	(a) Genetic correlation = 0	-0.382607	-0.34965
-0.0166023	0.00582044	(a) Genetic correlation = 0	-0.382607	-0.34965
-0.0280981	0.0219217	(a) Genetic correlation = 0	-0.382607	-0.34965
-0.0235102	0.0124942	(a) Genetic correlation = 0	-0.382607	-0.34965
0.0144369	-0.00349751	(a) Genetic correlation = 0	-0.382607	-0.34965
-0.00733052	0.00402942	(a) Genetic correlation = 0	-0.382607	-0.34965
0.0130407	-0.00970666	(a) Genetic correlation = 0	-0.382607	-0.34965
0.0253297	-0.000231642	(a) Genetic correlation = 0	-0.382607	-0.34965
-0.0214592	-0.00355799	(a) Genetic correlation = 0	-0.382607	-0.34965
0.030661	-0.00944574	(a) Genetic correlation = 0	-0.382607	-0.34965
-0.00860561	0.0011904	(a) Genetic correlation = 0	-0.382607	-0.34965
-0.0411492	0.0245528	(a) Genetic correlation = 0	-0.382607	-0.34965
-0.0182146	0.00727714	(a) Genetic correlation = 0	-0.382607	-0.34965
-0.0113418	-0.00468127	(a) Genetic correlation = 0	-0.382607	-0.34965
-0.0139435	-8.111e-05	(a) Genetic correlation = 0	-0.382607	-0.34965
-0.00346339	-0.0146606	(a) Genetic correlation = 0	-0.382607	-0.34965
5.52192e-05	0.00339415	(a) Genetic correlation = 0	-0.382607	-0.34965
-0.0162777	-0.00236951	(a) Genetic correlation = 0	-0.382607	-0.34965
0.00129477	0.00494997	(a) Genetic correlation = 0	-0.382607	-0.34965
0.0597564	-0.011752	(a) Genetic correlation = 0	-0.382607	-0.34965
0.00891763	-0.00547092	(a) Genetic correlation = 0	-0.382607	-0.34965
0.0163408	0.00103872	(a) Genetic correlation = 0	-0.382607	-0.34965
0.00712173	-0.0111935	(a) Genetic correlation = 0	-0.382607	-0.34965
-0.0296292	0.0111717	(a) Genetic correlation = 0	-0.382607	-0.34965
-0.0269452	0.0141204	(a) Genetic correlation = 0	-0.382607	-0.34965
-0.0192266	-0.00582145	(a) Genetic correlation = 0	-0.382607	-0.34965
-0.0324553	0.0111246	(a) Genetic correlation = 0	-0.382607	-0.34965
0.0290747	-0.0193955	(a) Genetic correlation = 0	-0.382607	-0.34965
-0.0267155	0.000711567	(a) Genetic correlation = 0	-0.382607	-0.34965
0.0273789	-0.0140378	(a) Genetic correlation = 0	-0.382607	-0.34965
-0.068641	0.0158753	(a) Genetic correlation = 0	-0.382607	-0.34965
-0.00319795	0.000568263	(a) Genetic correlation = 0	-0.382607	-0.34965
-0.00253484	0.00952456	(a) Genetic correlation = 0	-0.382607	-0.34965
-0.013714	-0.00361206	(a) Genetic correlation = 0	-0.382607	-0.34965
-0.0140529	-0.0056561	(a) Genetic correlation = 0	-0.382607	-0.34965
0.0328208	-0.0189738	(a) Genetic correlation = 0	-0.382607	-0.34965
-0.0177577	0.009162	(a) Genetic correlation = 0	-0.382607	-0.34965
0.00606462	-0.00702085	(a) Genetic correlation = 0	-0.382607	-0.34965
0.0161989	-0.000714915	(a) Genetic correlation = 0	-0.382607	-0.34965
-0.0132875	0.00589646	(a) Genetic correlation = 0	-0.382607	-0.34965
-0.0340549	0.00549738	(a) Genetic correlation = 0	-0.382607	-0.34965
-0.00300309	-0.00725065	(a) Genetic correlation = 0	-0.382607	-0.34965
0.0458541	-0.00973306	(a) Genetic correlation = 0	-0.382607	-0.34965
0.0091863	0.000579696	(a) Genetic correlation = 0	-0.382607	-0.34965
0.0215127	-0.00579218	(a) Genetic correlation = 0	-0.382607	-0.34965
0.0162652	-0.00399317	(a) Genetic correlation = 0	-0.382607	-0.34965
0.00854157	-0.00232374	(a) Genetic correlation = 0	-0.382607	-0.34965
0.0336751	-0.00337863	(a) Genetic correlation = 0	-0.382607	-0.34965
0.0152646	0.00181885	(a) Genetic correlation = 0	-0.382607	-0.34965
0.0345861	-0.0120061	(a) Genetic correlation = 0	-0.382607	-0.34965
-0.00377233	0.00230693	(a) Genetic correlation = 0	-0.382607	-0.34965
-0.0156065	0.000738106	(a) Genetic correlation = 0	-0.382607	-0.34965
0.00570648	-0.0067361	(a) Genetic correlation = 0	-0.382607	-0.34965
0.0396518	-0.00822288	(a) Genetic correlation = 0	-0.382607	-0.34965
-0.023894	0.0101485	(a) Genetic correlation = 0	-0.382607	-0.34965
0.0105858	0.00079133	(a) Genetic correlation = 0	-0.382607	-0.34965
0.0315436	-0.0130429	(a) Genetic correlation = 0	-0.382607	-0.34965
-0.00376699	0.0162602	(a) Genetic correlation = 0	-0.382607	-0.34965
-0.0165046	0.00792103	(a) Genetic correlation = 0	-0.382607	-0.34965
0.00410895	-0.000505913	(a) Genetic correlation = 0	-0.382607	-0.34965
-0.0195327	0.0156555	(a) Genetic correlation = 0	-0.382607	-0.34965
-0.0298566	0.0130982	(a) Genetic correlation = 0	-0.382607	-0.34965
-0.00555051	0.00801394	(a) Genetic correlation = 0	-0.382607	-0.34965
-0.00638749	0.00279913	(a) Genetic correlation = 0	-0.382607	-0.34965
-0.0173601	0.00785486	(a) Genetic correlation = 0	-0.382607	-0.34965
0.0172181	-0.010593	(a) Genetic correlation = 0	-0.382607	-0.34965
0.011535	0.0135197	(a) Genetic correlation = 0	-0.382607	-0.34965
0.0136056	-0.0108489	(a) Genetic correlation = 0	-0.382607	-0.34965
0.00405097	-0.00993275	(a) Genetic correlation = 0	-0.382607	-0.34965
-0.0116573	-0.00025173	(a) Genetic correlation = 0	-0.382607	-0.34965
0.0156771	-0.0085719	(a) Genetic correlation = 0	-0.382607	-0.34965
0.0102694	-0.000114649	(a) Genetic correlation = 0	-0.382607	-0.34965
-0.0375284	0.0152815	(a) Genetic correlation = 0	-0.382607	-0.34965
0.022554	-0.00958139	(a) Genetic correlation = 0	-0.382607	-0.34965
-0.0262127	0.00515016	(a) Genetic correlation = 0	-0.382607	-0.34965
-0.0374435	0.00306493	(a) Genetic correlation = 0	-0.382607	-0.34965
0.014984	-0.00520259	(a) Genetic correlation = 0	-0.382607	-0.34965
0.00815606	-0.00268324	(a) Genetic correlation = 0	-0.382607	-0.34965
0.047048	-0.0207932	(a) Genetic correlation = 0	-0.382607	-0.34965
-0.0106125	0.00329693	(a) Genetic correlation = 0	-0.382607	-0.34965
0.00482558	-0.00243133	(a) Genetic correlation = 0	-0.382607	-0.34965
0.00239264	-0.00749363	(a) Genetic correlation = 0	-0.382607	-0.34965
-0.0222063	0.000623244	(a) Genetic correlation = 0	-0.382607	-0.34965
-0.014835	0.00518887	(a) Genetic correlation = 0	-0.382607	-0.34965
-0.0153171	0.0128013	(a) Genetic correlation = 0	-0.382607	-0.34965
-0.0146213	0.0137511	(a) Genetic correlation = 0	-0.382607	-0.34965
0.00454292	0.000808938	(a) Genetic correlation = 0	-0.382607	-0.34965
-0.0320379	0.00825745	(a) Genetic correlation = 0	-0.382607	-0.34965
0.0151022	-0.000314644	(a) Genetic correlation = 0	-0.382607	-0.34965
0.0020895	-0.00172434	(a) Genetic correlation = 0	-0.382607	-0.34965
-0.0110847	0.00544831	(a) Genetic correlation = 0	-0.382607	-0.34965
-0.0196853	0.00750041	(a) Genetic correlation = 0	-0.382607	-0.34965
0.025701	-0.0203988	(a) Genetic correlation = 0	-0.382607	-0.34965
-0.0325931	0.0122582	(a) Genetic correlation = 0	-0.382607	-0.34965
0.0235569	-0.00665968	(a) Genetic correlation = 0	-0.382607	-0.34965
0.0640093	-0.0228793	(a) Genetic correlation = 0	-0.382607	-0.34965
-0.00424348	-2.60753e-05	(a) Genetic correlation = 0	-0.382607	-0.34965
-0.00414351	-0.00546471	(a) Genetic correlation = 0	-0.382607	-0.34965
0.0245194	-0.000931593	(a) Genetic correlation = 0	-0.382607	-0.34965
0.0102981	0.0109229	(a) Genetic correlation = 0	-0.382607	-0.34965
-0.0239164	0.0118375	(a) Genetic correlation = 0	-0.382607	-0.34965
-0.0197975	-0.00792442	(a) Genetic correlation = 0	-0.382607	-0.34965
0.0162157	-0.00226554	(a) Genetic correlation = 0	-0.382607	-0.34965
-0.039258	0.00968726	(a) Genetic correlation = 0	-0.382607	-0.34965
0.0207643	-0.0148241	(a) Genetic correlation = 0	-0.382607	-0.34965
-0.0223898	-0.000314138	(a) Genetic correlation = 0	-0.382607	-0.34965
0.0043305	0.00379716	(a) Genetic correlation = 0	-0.382607	-0.34965
0.0402347	-0.0100215	(a) Genetic correlation = 0	-0.382607	-0.34965
-0.00476786	0.004931	(a) Genetic correlation = 0	-0.382607	-0.34965
-0.00156557	0.00398341	(a) Genetic correlation = 0	-0.382607	-0.34965
-0.00882373	0.0124705	(a) Genetic correlation = 0	-0.382607	-0.34965
0.0256192	-0.00891041	(a) Genetic correlation = 0	-0.382607	-0.34965
-0.0196434	0.00944957	(a) Genetic correlation = 0	-0.382607	-0.34965
-0.00258193	-0.00129679	(a) Genetic correlation = 0	-0.382607	-0.34965
0.0103962	0.000150078	(a) Genetic correlation = 0	-0.382607	-0.34965
0.00307462	-0.00109982	(a) Genetic correlation = 0	-0.382607	-0.34965
-0.0394673	0.0117997	(a) Genetic correlation = 0	-0.382607	-0.34965
-0.00703531	0.00305627	(a) Genetic correlation = 0	-0.382607	-0.34965
0.0354675	-0.0156044	(a) Genetic correlation = 0	-0.382607	-0.34965
0.0209703	-0.0237827	(a) Genetic correlation = 0	-0.382607	-0.34965
-0.0076815	0.00954091	(a) Genetic correlation = 0	-0.382607	-0.34965
-0.0250169	0.00791597	(a) Genetic correlation = 0	-0.382607	-0.34965
0.0336933	-0.0138352	(a) Genetic correlation = 0	-0.382607	-0.34965
-0.00564574	0.00340572	(a) Genetic correlation = 0	-0.382607	-0.34965
-0.00347564	0.00708017	(a) Genetic correlation = 0	-0.382607	-0.34965
0.0261051	-0.0143527	(a) Genetic correlation = 0	-0.382607	-0.34965
0.00226811	0.00655731	(a) Genetic correlation = 0	-0.382607	-0.34965
-0.0177657	0.00101159	(a) Genetic correlation = 0	-0.382607	-0.34965
-0.0192419	-0.00338057	(a) Genetic correlation = 0	-0.382607	-0.34965
-0.0289674	0.0105187	(a) Genetic correlation = 0	-0.382607	-0.34965
0.00113282	0.00154088	(a) Genetic correlation = 0	-0.382607	-0.34965
0.0363974	-0.00594557	(a) Genetic correlation = 0	-0.382607	-0.34965
-0.00221468	0.000146404	(a) Genetic correlation = 0	-0.382607	-0.34965
0.0265371	-0.0159279	(a) Genetic correlation = 0	-0.382607	-0.34965
0.0180607	-0.00063571	(a) Genetic correlation = 0	-0.382607	-0.34965
-0.00511578	-0.00184912	(a) Genetic correlation = 0	-0.382607	-0.34965
0.0338567	-0.0250006	(a) Genetic correlation = 0	-0.382607	-0.34965
0.00667579	0.00255376	(a) Genetic correlation = 0	-0.382607	-0.34965
0.0212618	-0.0186533	(a) Genetic correlation = 0	-0.382607	-0.34965
0.00252685	-0.00190291	(a) Genetic correlation = 0	-0.382607	-0.34965
-0.0207749	0.0177777	(a) Genetic correlation = 0	-0.382607	-0.34965
0.00806863	-0.00543183	(a) Genetic correlation = 0	-0.382607	-0.34965
0.00899131	-0.00530972	(a) Genetic correlation = 0	-0.382607	-0.34965
-0.0246989	0.00687444	(a) Genetic correlation = 0	-0.382607	-0.34965
0.0137156	-0.00062501	(a) Genetic correlation = 0	-0.382607	-0.34965
-0.0148526	0.00176356	(a) Genetic correlation = 0	-0.382607	-0.34965
0.034845	-0.0164577	(a) Genetic correlation = 0	-0.382607	-0.34965
0.0197704	-0.0136915	(a) Genetic correlation = 0	-0.382607	-0.34965
-0.027928	-0.00170904	(a) Genetic correlation = 0	-0.382607	-0.34965
-0.0385975	0.015321	(a) Genetic correlation = 0	-0.382607	-0.34965
-0.00475882	0.00177737	(a) Genetic correlation = 0	-0.382607	-0.34965
0.0220142	-0.00895878	(a) Genetic correlation = 0	-0.382607	-0.34965
0.0334254	-0.0136321	(a) Genetic correlation = 0	-0.382607	-0.34965
0.0171757	-0.00571479	(a) Genetic correlation = 0	-0.382607	-0.34965
0.0253441	-0.00508223	(a) Genetic correlation = 0	-0.382607	-0.34965
0.00308814	0.00372415	(a) Genetic correlation = 0	-0.382607	-0.34965
0.00320508	0.00316286	(a) Genetic correlation = 0	-0.382607	-0.34965
0.0222259	-0.00605889	(a) Genetic correlation = 0	-0.382607	-0.34965
0.0257963	-0.00844072	(a) Genetic correlation = 0	-0.382607	-0.34965
0.0244748	-0.00740726	(a) Genetic correlation = 0	-0.382607	-0.34965
-0.00903751	0.00864067	(a) Genetic correlation = 0	-0.382607	-0.34965
0.00326709	0.00762043	(a) Genetic correlation = 0	-0.382607	-0.34965
0.0133588	-0.0090552	(a) Genetic correlation = 0	-0.382607	-0.34965
-0.000258909	-0.000494604	(a) Genetic correlation = 0	-0.382607	-0.34965
-0.00361681	0.00690649	(a) Genetic correlation = 0	-0.382607	-0.34965
0.042167	-0.0220844	(a) Genetic correlation = 0	-0.382607	-0.34965
0.0111666	-0.00475975	(a) Genetic correlation = 0	-0.382607	-0.34965
-0.0276977	0.0129994	(a) Genetic correlation = 0	-0.382607	-0.34965
0.0104538	-0.00894838	(a) Genetic correlation = 0	-0.382607	-0.34965
0.0294445	-0.00610652	(a) Genetic correlation = 0	-0.382607	-0.34965
-0.031184	0.0151211	(a) Genetic correlation = 0	-0.382607	-0.34965
0.0294203	-0.00945825	(a) Genetic correlation = 0	-0.382607	-0.34965
0.0347036	-0.00546857	(a) Genetic correlation = 0	-0.382607	-0.34965
-0.0636703	0.0284369	(a) Genetic correlation = 0	-0.382607	-0.34965
0.0675882	-0.016722	(a) Genetic correlation = 0	-0.382607	-0.34965
0.0439052	-0.0141603	(a) Genetic correlation = 0	-0.382607	-0.34965
0.0254526	-0.0137027	(a) Genetic correlation = 0	-0.382607	-0.34965
0.0146498	-0.0102914	(a) Genetic correlation = 0	-0.382607	-0.34965
0.00906385	0.00757364	(a) Genetic correlation = 0	-0.382607	-0.34965
-0.0189193	0.00579778	(a) Genetic correlation = 0	-0.382607	-0.34965
-0.0204487	0.0104562	(a) Genetic correlation = 0	-0.382607	-0.34965
-0.00819823	-0.00812335	(a) Genetic correlation = 0	-0.382607	-0.34965
-0.0222702	0.0055016	(a) Genetic correlation = 0	-0.382607	-0.34965
-0.041326	0.0180889	(a) Genetic correlation = 0	-0.382607	-0.34965
0.0435582	-0.0202201	(a) Genetic correlation = 0	-0.382607	-0.34965
-0.0278107	0.00491304	(a) Genetic correlation = 0	-0.382607	-0.34965
0.0419233	-0.0070755	(a) Genetic correlation = 0	-0.382607	-0.34965
0.0412792	-0.0164888	(a) Genetic correlation = 0	-0.382607	-0.34965
0.0281998	-0.0061945	(a) Genetic correlation = 0	-0.382607	-0.34965
0.00432487	-0.000300218	(a) Genetic correlation = 0	-0.382607	-0.34965
-0.0380861	0.0189487	(a) Genetic correlation = 0	-0.382607	-0.34965
0.0190237	-0.00965444	(a) Genetic correlation = 0	-0.382607	-0.34965
0.0113643	-0.00798323	(a) Genetic correlation = 0	-0.382607	-0.34965
0.0266331	-0.00708997	(a) Genetic correlation = 0	-0.382607	-0.34965
-0.0658177	0.0275147	(a) Genetic correlation = 0	-0.382607	-0.34965
-0.0202509	0.00651258	(a) Genetic correlation = 0	-0.382607	-0.34965
-0.021765	0.0116541	(a) Genetic correlation = 0	-0.382607	-0.34965
-0.00253645	0.0159402	(a) Genetic correlation = 0	-0.382607	-0.34965
0.00601084	0.00392955	(a) Genetic correlation = 0	-0.382607	-0.34965
0.00880692	0.00252022	(a) Genetic correlation = 0	-0.382607	-0.34965
-0.00591567	0.00933227	(a) Genetic correlation = 0	-0.382607	-0.34965
0.0145113	-0.0193008	(a) Genetic correlation = 0	-0.382607	-0.34965
-0.0611207	0.0154971	(a) Genetic correlation = 0	-0.382607	-0.34965
-0.00999724	0.00320545	(a) Genetic correlation = 0	-0.382607	-0.34965
-0.0141643	0.00527658	(a) Genetic correlation = 0	-0.382607	-0.34965
0.0145123	-0.0099467	(a) Genetic correlation = 0	-0.382607	-0.34965
0.0085348	0.00325551	(a) Genetic correlation = 0	-0.382607	-0.34965
0.0267921	-0.0193096	(a) Genetic correlation = 0	-0.382607	-0.34965
-0.0388412	0.0263387	(a) Genetic correlation = 0	-0.382607	-0.34965
0.016964	-0.00367978	(a) Genetic correlation = 0	-0.382607	-0.34965
-0.0189964	-0.00181314	(a) Genetic correlation = 0	-0.382607	-0.34965
-0.000198497	0.00738413	(a) Genetic correlation = 0	-0.382607	-0.34965
0.0334713	-0.0161466	(a) Genetic correlation = 0	-0.382607	-0.34965
-0.00903065	-0.000744702	(a) Genetic correlation = 0	-0.382607	-0.34965
-0.0155338	-0.00118661	(a) Genetic correlation = 0	-0.382607	-0.34965
0.0389098	-0.00718966	(a) Genetic correlation = 0	-0.382607	-0.34965
-0.0208288	-0.000442728	(a) Genetic correlation = 0	-0.382607	-0.34965
-1.4294e-06	-0.00107751	(a) Genetic correlation = 0	-0.382607	-0.34965
0.014941	-0.00774675	(a) Genetic correlation = 0	-0.382607	-0.34965
-0.0288557	-0.00161751	(a) Genetic correlation = 0	-0.382607	-0.34965
0.0173806	-0.00731567	(a) Genetic correlation = 0	-0.382607	-0.34965
-0.0104748	-0.00155272	(a) Genetic correlation = 0	-0.382607	-0.34965
-0.00816851	0.000881617	(a) Genetic correlation = 0	-0.382607	-0.34965
0.0372311	-0.0109965	(a) Genetic correlation = 0	-0.382607	-0.34965
0.0172944	-0.00349892	(a) Genetic correlation = 0	-0.382607	-0.34965
-0.0101327	0.0135307	(a) Genetic correlation = 0	-0.382607	-0.34965
0.00812032	-0.00260998	(a) Genetic correlation = 0	-0.382607	-0.34965
-0.014253	0.00887091	(a) Genetic correlation = 0	-0.382607	-0.34965
-0.00943414	0.0224422	(a) Genetic correlation = 0	-0.382607	-0.34965
-0.00457883	-0.00209814	(a) Genetic correlation = 0	-0.382607	-0.34965
-0.0602369	0.0236225	(a) Genetic correlation = 0	-0.382607	-0.34965
0.0098205	-0.00492215	(a) Genetic correlation = 0	-0.382607	-0.34965
-0.0501142	0.011354	(a) Genetic correlation = 0	-0.382607	-0.34965
0.0282656	-0.014164	(a) Genetic correlation = 0	-0.382607	-0.34965
0.0113293	-0.00822357	(a) Genetic correlation = 0	-0.382607	-0.34965
0.0158312	0.000335067	(a) Genetic correlation = 0	-0.382607	-0.34965
-0.0197106	0.00336699	(a) Genetic correlation = 0	-0.382607	-0.34965
0.0122805	0.00681267	(a) Genetic correlation = 0	-0.382607	-0.34965
-0.000113173	0.00108965	(a) Genetic correlation = 0	-0.382607	-0.34965
-0.0170331	0.0199907	(a) Genetic correlation = 0	-0.382607	-0.34965
0.00875893	0.0048612	(a) Genetic correlation = 0	-0.382607	-0.34965
0.00569311	0.00317752	(a) Genetic correlation = 0	-0.382607	-0.34965
-0.0184133	0.00398665	(a) Genetic correlation = 0	-0.382607	-0.34965
-0.0550575	0.00243541	(a) Genetic correlation = 0	-0.382607	-0.34965
0.0204736	-0.00764073	(a) Genetic correlation = 0	-0.382607	-0.34965
-0.0163602	-0.0030716	(a) Genetic correlation = 0	-0.382607	-0.34965
0.0459125	-0.0169428	(a) Genetic correlation = 0	-0.382607	-0.34965
0.0399577	-0.00639235	(a) Genetic correlation = 0	-0.382607	-0.34965
0.00664591	-0.00305025	(a) Genetic correlation = 0	-0.382607	-0.34965
-0.025186	0.00577223	(a) Genetic correlation = 0	-0.382607	-0.34965
-0.0378961	0.00990153	(a) Genetic correlation = 0	-0.382607	-0.34965
0.00183289	0.00352596	(a) Genetic correlation = 0	-0.382607	-0.34965
-0.00389909	0.00769376	(a) Genetic correlation = 0	-0.382607	-0.34965
0.0120604	0.00085911	(a) Genetic correlation = 0	-0.382607	-0.34965
0.000391295	-0.000412252	(a) Genetic correlation = 0	-0.382607	-0.34965
-0.00228098	-0.00114403	(a) Genetic correlation = 0	-0.382607	-0.34965
0.0346458	-0.0107373	(a) Genetic correlation = 0	-0.382607	-0.34965
-0.0311995	0.0243142	(a) Genetic correlation = 0	-0.382607	-0.34965
-0.0230323	0.0116284	(a) Genetic correlation = 0	-0.382607	-0.34965
-0.0225478	0.0165572	(a) Genetic correlation = 0	-0.382607	-0.34965
-0.0244062	0.0103424	(a) Genetic correlation = 0	-0.382607	-0.34965
0.0124953	-0.0073057	(a) Genetic correlation = 0	-0.382607	-0.34965
-0.00988944	-0.00197166	(a) Genetic correlation = 0	-0.382607	-0.34965
-0.00210513	0.0051644	(a) Genetic correlation = 0	-0.382607	-0.34965
-0.0433818	0.0192795	(a) Genetic correlation = 0	-0.382607	-0.34965
0.00833101	-0.0102508	(a) Genetic correlation = 0	-0.382607	-0.34965
-0.0358068	0.0109995	(a) Genetic correlation = 0	-0.382607	-0.34965
0.000940792	0.00440166	(a) Genetic correlation = 0	-0.382607	-0.34965
0.0196698	-0.0177035	(a) Genetic correlation = 0	-0.382607	-0.34965
0.00717519	-0.0035558	(a) Genetic correlation = 0	-0.382607	-0.34965
-0.00776724	-0.000235467	(a) Genetic correlation = 0	-0.382607	-0.34965
0.0196188	-0.00140155	(a) Genetic correlation = 0	-0.382607	-0.34965
0.0424673	-0.00343074	(a) Genetic correlation = 0	-0.382607	-0.34965
0.0254532	-0.017109	(a) Genetic correlation = 0	-0.382607	-0.34965
-0.00464253	-0.0047054	(a) Genetic correlation = 0	-0.382607	-0.34965
-0.0204102	0.0154785	(a) Genetic correlation = 0	-0.382607	-0.34965
-0.0105042	0.00125778	(a) Genetic correlation = 0	-0.382607	-0.34965
0.0236569	-0.00586008	(a) Genetic correlation = 0	-0.382607	-0.34965
0.00957561	-0.00720573	(a) Genetic correlation = 0	-0.382607	-0.34965
0.0201981	-0.00544921	(a) Genetic correlation = 0	-0.382607	-0.34965
0.0170563	-0.00600426	(a) Genetic correlation = 0	-0.382607	-0.34965
-0.0191608	0.0171684	(a) Genetic correlation = 0	-0.382607	-0.34965
0.0701704	-0.0328968	(a) Genetic correlation = 0	-0.382607	-0.34965
0.00606788	0.00331333	(a) Genetic correlation = 0	-0.382607	-0.34965
0.0124423	0.0123579	(a) Genetic correlation = 0	-0.382607	-0.34965
0.0236539	0.00470221	(a) Genetic correlation = 0	-0.382607	-0.34965
-0.00311046	0.00315398	(a) Genetic correlation = 0	-0.382607	-0.34965
-0.031886	0.00576783	(a) Genetic correlation = 0	-0.382607	-0.34965
0.0286129	-0.00810464	(a) Genetic correlation = 0	-0.382607	-0.34965
0.00361254	-0.0140101	(a) Genetic correlation = 0	-0.382607	-0.34965
-0.00748868	0.00718975	(a) Genetic correlation = 0	-0.382607	-0.34965
-0.00665538	0.00290107	(a) Genetic correlation = 0	-0.382607	-0.34965
0.0402045	-0.00516384	(a) Genetic correlation = 0	-0.382607	-0.34965
0.031357	-0.011821	(a) Genetic correlation = 0	-0.382607	-0.34965
0.00994812	-0.00737272	(a) Genetic correlation = 0	-0.382607	-0.34965
0.000777372	0.00416305	(a) Genetic correlation = 0	-0.382607	-0.34965
-0.00305743	0.00840076	(a) Genetic correlation = 0	-0.382607	-0.34965
0.0101958	-0.0043826	(a) Genetic correlation = 0	-0.382607	-0.34965
-0.00596506	0.00850046	(a) Genetic correlation = 0	-0.382607	-0.34965
-0.0530849	0.025346	(a) Genetic correlation = 0	-0.382607	-0.34965
0.0615552	-0.013057	(a) Genetic correlation = 0	-0.382607	-0.34965
0.0185165	0.000128377	(a) Genetic correlation = 0	-0.382607	-0.34965
0.00586388	0.00172424	(a) Genetic correlation = 0	-0.382607	-0.34965
0.00422763	0.00547538	(a) Genetic correlation = 0	-0.382607	-0.34965
0.00690392	-0.00211998	(a) Genetic correlation = 0	-0.382607	-0.34965
-0.00316304	0.00136255	(a) Genetic correlation = 0	-0.382607	-0.34965
0.043827	-0.0179921	(a) Genetic correlation = 0	-0.382607	-0.34965
-0.0361132	0.00895346	(a) Genetic correlation = 0	-0.382607	-0.34965
0.0100424	-0.0019527	(a) Genetic correlation = 0	-0.382607	-0.34965
-0.00435071	0.0118441	(a) Genetic correlation = 0	-0.382607	-0.34965
-0.0128067	-0.00129468	(a) Genetic correlation = 0	-0.382607	-0.34965
0.0154677	-0.0256058	(a) Genetic correlation = 0	-0.382607	-0.34965
-0.0181388	0.00305133	(a) Genetic correlation = 0	-0.382607	-0.34965
-0.00318006	-0.000653466	(a) Genetic correlation = 0	-0.382607	-0.34965
-0.0137623	-0.00792509	(a) Genetic correlation = 0	-0.382607	-0.34965
-0.049195	0.0300388	(a) Genetic correlation = 0	-0.382607	-0.34965
-0.00273327	9.58975e-05	(a) Genetic correlation = 0	-0.382607	-0.34965
0.0166001	-0.007251	(a) Genetic correlation = 0	-0.382607	-0.34965
-0.021783	0.00903205	(a) Genetic correlation = 0	-0.382607	-0.34965
-0.0233977	0.00841858	(a) Genetic correlation = 0	-0.382607	-0.34965
-0.0209462	0.00109499	(a) Genetic correlation = 0	-0.382607	-0.34965
-0.0110021	0.0138785	(a) Genetic correlation = 0	-0.382607	-0.34965
0.00249814	0.000702015	(a) Genetic correlation = 0	-0.382607	-0.34965
0.0013769	-0.00220004	(a) Genetic correlation = 0	-0.382607	-0.34965
0.00475334	0.00152241	(a) Genetic correlation = 0	-0.382607	-0.34965
0.00156705	-0.00578091	(a) Genetic correlation = 0	-0.382607	-0.34965
0.0227976	-0.0169308	(a) Genetic correlation = 0	-0.382607	-0.34965
0.0261858	-0.0189845	(a) Genetic correlation = 0	-0.382607	-0.34965
0.0046759	-0.00609873	(a) Genetic correlation = 0	-0.382607	-0.34965
-0.0358796	0.0132331	(a) Genetic correlation = 0	-0.382607	-0.34965
0.000823173	-0.00428529	(a) Genetic correlation = 0	-0.382607	-0.34965
-0.0144754	0.0194022	(a) Genetic correlation = 0	-0.382607	-0.34965
0.00138251	0.00682938	(a) Genetic correlation = 0	-0.382607	-0.34965
0.0112685	-0.00198536	(a) Genetic correlation = 0	-0.382607	-0.34965
-0.0337104	0.0130665	(a) Genetic correlation = 0	-0.382607	-0.34965
0.0274837	-0.00682563	(a) Genetic correlation = 0	-0.382607	-0.34965
-0.0209461	-0.00428756	(a) Genetic correlation = 0	-0.382607	-0.34965
-0.0286801	0.00766797	(a) Genetic correlation = 0	-0.382607	-0.34965
0.0518716	-0.0101762	(a) Genetic correlation = 0	-0.382607	-0.34965
-0.0191631	0.00583069	(a) Genetic correlation = 0	-0.382607	-0.34965
0.0091164	-0.00945148	(a) Genetic correlation = 0	-0.382607	-0.34965
-0.0307888	0.00483822	(a) Genetic correlation = 0	-0.382607	-0.34965
-0.022708	0.000976963	(a) Genetic correlation = 0	-0.382607	-0.34965
-0.0120833	0.00395663	(a) Genetic correlation = 0	-0.382607	-0.34965
-0.00275157	0.00264692	(a) Genetic correlation = 0	-0.382607	-0.34965
0.0287414	-0.00355161	(a) Genetic correlation = 0	-0.382607	-0.34965
0.00740126	0.000662206	(a) Genetic correlation = 0	-0.382607	-0.34965
-0.0179432	0.00597602	(a) Genetic correlation = 0	-0.382607	-0.34965
-0.0195163	0.00462475	(a) Genetic correlation = 0	-0.382607	-0.34965
-0.00504895	0.00462992	(a) Genetic correlation = 0	-0.382607	-0.34965
0.0403	-0.0114983	(a) Genetic correlation = 0	-0.382607	-0.34965
-0.0217967	-0.00142262	(a) Genetic correlation = 0	-0.382607	-0.34965
0.0404007	-0.00974314	(a) Genetic correlation = 0	-0.382607	-0.34965
0.00438988	0.00138179	(a) Genetic correlation = 0	-0.382607	-0.34965
-0.0277	0.00262685	(a) Genetic correlation = 0	-0.382607	-0.34965
-0.0027282	-0.000229323	(a) Genetic correlation = 0	-0.382607	-0.34965
-0.0310893	0.0203326	(a) Genetic correlation = 0	-0.382607	-0.34965
-0.0359255	0.00337063	(a) Genetic correlation = 0	-0.382607	-0.34965
-0.0156426	0.00672933	(a) Genetic correlation = 0	-0.382607	-0.34965
-0.0255147	0.0148482	(a) Genetic correlation = 0	-0.382607	-0.34965
-0.0107105	0.00775376	(a) Genetic correlation = 0	-0.382607	-0.34965
-0.0204836	0.00364937	(a) Genetic correlation = 0	-0.382607	-0.34965
-0.047376	0.0227242	(a) Genetic correlation = 0	-0.382607	-0.34965
-0.0052383	-0.00103481	(a) Genetic correlation = 0	-0.382607	-0.34965
0.05562	-0.0107423	(a) Genetic correlation = 0	-0.382607	-0.34965
-0.0037261	0.001928	(a) Genetic correlation = 0	-0.382607	-0.34965
-0.0079323	0.00716031	(a) Genetic correlation = 0	-0.382607	-0.34965
0.00982894	0.001979	(a) Genetic correlation = 0	-0.382607	-0.34965
0.00812183	-0.00465869	(a) Genetic correlation = 0	-0.382607	-0.34965
0.031904	-0.00428298	(a) Genetic correlation = 0	-0.382607	-0.34965
0.0108978	-0.01095	(a) Genetic correlation = 0	-0.382607	-0.34965
0.0193391	-0.00441662	(a) Genetic correlation = 0	-0.382607	-0.34965
-0.0146976	0.0145227	(a) Genetic correlation = 0	-0.382607	-0.34965
0.0228011	-0.0143809	(a) Genetic correlation = 0	-0.382607	-0.34965
-0.0278174	0.0120729	(a) Genetic correlation = 0	-0.382607	-0.34965
0.00734576	0.0127651	(a) Genetic correlation = 0	-0.382607	-0.34965
0.0172009	-0.00351693	(a) Genetic correlation = 0	-0.382607	-0.34965
0.0188092	-0.00826321	(a) Genetic correlation = 0	-0.382607	-0.34965
0.030403	-0.00980778	(a) Genetic correlation = 0	-0.382607	-0.34965
-3.77028e-05	-0.00525191	(a) Genetic correlation = 0	-0.382607	-0.34965
-0.0245741	0.0151349	(a) Genetic correlation = 0	-0.382607	-0.34965
-0.0267292	0.0242883	(a) Genetic correlation = 0	-0.382607	-0.34965
-0.0137467	0.00201799	(a) Genetic correlation = 0	-0.382607	-0.34965
-0.00934636	0.00759375	(a) Genetic correlation = 0	-0.382607	-0.34965
0.00206803	0.000931995	(a) Genetic correlation = 0	-0.382607	-0.34965
-0.0337054	0.0223122	(a) Genetic correlation = 0	-0.382607	-0.34965
0.0257765	-0.0063199	(a) Genetic correlation = 0	-0.382607	-0.34965
0.0281528	-0.0026728	(a) Genetic correlation = 0	-0.382607	-0.34965
0.027825	0.00136011	(a) Genetic correlation = 0	-0.382607	-0.34965
-0.00673116	0.00961516	(a) Genetic correlation = 0	-0.382607	-0.34965
-0.00051622	0.00410377	(a) Genetic correlation = 0	-0.382607	-0.34965
0.0111801	-0.0020281	(a) Genetic correlation = 0	-0.382607	-0.34965
0.00131296	0.00732239	(a) Genetic correlation = 0	-0.382607	-0.34965
-0.018057	0.0069471	(a) Genetic correlation = 0	-0.382607	-0.34965
0.0305482	-0.0345789	(a) Genetic correlation = 0	-0.382607	-0.34965
0.00685451	-0.0133842	(a) Genetic correlation = 0	-0.382607	-0.34965
-0.0332247	0.021705	(a) Genetic correlation = 0	-0.382607	-0.34965
-0.026902	0.0348913	(a) Genetic correlation = 0	-0.382607	-0.34965
0.0149886	-0.0110726	(a) Genetic correlation = 0	-0.382607	-0.34965
-0.0426968	-0.0327433	(a) Genetic correlation = 0	-0.382607	-0.34965
-0.013661	0.00598316	(a) Genetic correlation = 0	-0.382607	-0.34965
-0.0231578	0.0284177	(a) Genetic correlation = 0	-0.382607	-0.34965
0.0235281	-0.0229618	(a) Genetic correlation = 0	-0.382607	-0.34965
-0.0191878	0.0480039	(a) Genetic correlation = 0	-0.382607	-0.34965
-0.0219694	0.0420085	(a) Genetic correlation = 0	-0.382607	-0.34965
0.0211681	-0.0251646	(a) Genetic correlation = 0	-0.382607	-0.34965
-0.0119526	-0.0260862	(a) Genetic correlation = 0	-0.382607	-0.34965
-0.00540916	-0.0207009	(a) Genetic correlation = 0	-0.382607	-0.34965
0.0192218	-0.0189104	(a) Genetic correlation = 0	-0.382607	-0.34965
0.0127398	-0.029231	(a) Genetic correlation = 0	-0.382607	-0.34965
0.00694185	0.0258258	(a) Genetic correlation = 0	-0.382607	-0.34965
0.045023	0.000210581	(a) Genetic correlation = 0	-0.382607	-0.34965
-0.0058796	-0.01472	(a) Genetic correlation = 0	-0.382607	-0.34965
0.0321869	-0.0268309	(a) Genetic correlation = 0	-0.382607	-0.34965
-0.0131146	0.0277579	(a) Genetic correlation = 0	-0.382607	-0.34965
-0.00630629	-0.00670344	(a) Genetic correlation = 0	-0.382607	-0.34965
0.00094252	-0.00188401	(a) Genetic correlation = 0	-0.382607	-0.34965
-0.00988571	-0.0444107	(a) Genetic correlation = 0	-0.382607	-0.34965
0.0409609	-0.0252416	(a) Genetic correlation = 0	-0.382607	-0.34965
0.000595542	0.00348496	(a) Genetic correlation = 0	-0.382607	-0.34965
-0.03306	-0.0214848	(a) Genetic correlation = 0	-0.382607	-0.34965
-0.0477923	0.0497359	(a) Genetic correlation = 0	-0.382607	-0.34965
0.0054124	0.00172358	(a) Genetic correlation = 0	-0.382607	-0.34965
0.00766957	-0.0168608	(a) Genetic correlation = 0	-0.382607	-0.34965
-0.0192559	-0.00425507	(a) Genetic correlation = 0	-0.382607	-0.34965
-0.0188144	0.0251747	(a) Genetic correlation = 0	-0.382607	-0.34965
-0.0115497	-0.0256756	(a) Genetic correlation = 0	-0.382607	-0.34965
0.0224837	0.0291144	(a) Genetic correlation = 0	-0.382607	-0.34965
0.00886218	-0.0345854	(a) Genetic correlation = 0	-0.382607	-0.34965
0.0319099	0.00753187	(a) Genetic correlation = 0	-0.382607	-0.34965
-0.0171234	0.0154116	(a) Genetic correlation = 0	-0.382607	-0.34965
0.0167128	0.00624401	(a) Genetic correlation = 0	-0.382607	-0.34965
-0.0137429	-0.0159201	(a) Genetic correlation = 0	-0.382607	-0.34965
-0.0149754	0.010848	(a) Genetic correlation = 0	-0.382607	-0.34965
0.0187905	-0.0336568	(a) Genetic correlation = 0	-0.382607	-0.34965
0.0439758	-0.0325305	(a) Genetic correlation = 0	-0.382607	-0.34965
0.0133357	0.0112805	(a) Genetic correlation = 0	-0.382607	-0.34965
0.0376956	0.0177414	(a) Genetic correlation = 0	-0.382607	-0.34965
-0.0101226	-0.00880841	(a) Genetic correlation = 0	-0.382607	-0.34965
-0.00661905	0.0139336	(a) Genetic correlation = 0	-0.382607	-0.34965
-0.0364422	0.0613754	(a) Genetic correlation = 0	-0.382607	-0.34965
-0.0215947	-0.0186762	(a) Genetic correlation = 0	-0.382607	-0.34965
0.0168888	0.00541767	(a) Genetic correlation = 0	-0.382607	-0.34965
-0.0359564	0.0199098	(a) Genetic correlation = 0	-0.382607	-0.34965
-0.0182639	-0.000721476	(a) Genetic correlation = 0	-0.382607	-0.34965
0.00235008	-0.0272895	(a) Genetic correlation = 0	-0.382607	-0.34965
0.00467636	-0.0218395	(a) Genetic correlation = 0	-0.382607	-0.34965
-0.0128621	0.0160705	(a) Genetic correlation = 0	-0.382607	-0.34965
-0.00276365	0.00546168	(a) Genetic correlation = 0	-0.382607	-0.34965
-0.0315807	-0.0157481	(a) Genetic correlation = 0	-0.382607	-0.34965
-0.0253611	-0.0236794	(a) Genetic correlation = 0	-0.382607	-0.34965
-0.00576511	0.0143416	(a) Genetic correlation = 0	-0.382607	-0.34965
0.00125922	-0.00508766	(a) Genetic correlation = 0	-0.382607	-0.34965
-0.0170995	-0.0143751	(a) Genetic correlation = 0	-0.382607	-0.34965
-0.00321432	0.028071	(a) Genetic correlation = 0	-0.382607	-0.34965
-0.0040359	0.0275035	(a) Genetic correlation = 0	-0.382607	-0.34965
-0.0149709	-0.00111634	(a) Genetic correlation = 0	-0.382607	-0.34965
0.0174851	-0.0087349	(a) Genetic correlation = 0	-0.382607	-0.34965
-0.00197208	0.0191921	(a) Genetic correlation = 0	-0.382607	-0.34965
0.00280147	-0.00967183	(a) Genetic correlation = 0	-0.382607	-0.34965
-0.0358323	0.0273803	(a) Genetic correlation = 0	-0.382607	-0.34965
-0.00334531	0.00895971	(a) Genetic correlation = 0	-0.382607	-0.34965
-0.0430416	-0.025843	(a) Genetic correlation = 0	-0.382607	-0.34965
-0.00354709	0.061034	(a) Genetic correlation = 0	-0.382607	-0.34965
-0.0199751	0.0341762	(a) Genetic correlation = 0	-0.382607	-0.34965
0.012676	0.0129467	(a) Genetic correlation = 0	-0.382607	-0.34965
-0.0063391	-0.0297747	(a) Genetic correlation = 0	-0.382607	-0.34965
0.00238424	0.00355695	(a) Genetic correlation = 0	-0.382607	-0.34965
0.015959	-0.0316963	(a) Genetic correlation = 0	-0.382607	-0.34965
0.0199165	-4.08706e-05	(a) Genetic correlation = 0	-0.382607	-0.34965
0.00836124	0.0229315	(a) Genetic correlation = 0	-0.382607	-0.34965
0.00432881	0.0181526	(a) Genetic correlation = 0	-0.382607	-0.34965
-0.0105485	0.0205874	(a) Genetic correlation = 0	-0.382607	-0.34965
0.0222331	-0.0443927	(a) Genetic correlation = 0	-0.382607	-0.34965
-0.00675469	-0.0139587	(a) Genetic correlation = 0	-0.382607	-0.34965
-0.0177424	0.0374396	(a) Genetic correlation = 0	-0.382607	-0.34965
0.0062458	0.0261377	(a) Genetic correlation = 0	-0.382607	-0.34965
-0.0276479	-0.0219706	(a) Genetic correlation = 0	-0.382607	-0.34965
0.00254725	0.0619019	(a) Genetic correlation = 0	-0.382607	-0.34965
-0.0036402	-0.0156897	(a) Genetic correlation = 0	-0.382607	-0.34965
-0.0224272	-0.00556506	(a) Genetic correlation = 0	-0.382607	-0.34965
0.0139499	-0.00801727	(a) Genetic correlation = 0	-0.382607	-0.34965
-0.0337483	-0.00862473	(a) Genetic correlation = 0	-0.382607	-0.34965
0.0312833	-0.0228168	(a) Genetic correlation = 0	-0.382607	-0.34965
-0.016126	0.0100472	(a) Genetic correlation = 0	-0.382607	-0.34965
0.00709892	0.00600161	(a) Genetic correlation = 0	-0.382607	-0.34965
-0.0157149	0.0145156	(a) Genetic correlation = 0	-0.382607	-0.34965
-0.0395406	0.047916	(a) Genetic correlation = 0	-0.382607	-0.34965
0.00368352	-0.0309691	(a) Genetic correlation = 0	-0.382607	-0.34965
0.00975086	-0.026043	(a) Genetic correlation = 0	-0.382607	-0.34965
-0.0516755	0.0215244	(a) Genetic correlation = 0	-0.382607	-0.34965
-0.00212307	0.00413871	(a) Genetic correlation = 0	-0.382607	-0.34965
0.0113297	-0.0250273	(a) Genetic correlation = 0	-0.382607	-0.34965
0.0101979	0.0282388	(a) Genetic correlation = 0	-0.382607	-0.34965
-0.0306583	0.0310625	(a) Genetic correlation = 0	-0.382607	-0.34965
0.0136773	0.0243391	(a) Genetic correlation = 0	-0.382607	-0.34965
-0.0112534	0.0210837	(a) Genetic correlation = 0	-0.382607	-0.34965
0.0110035	0.00446668	(a) Genetic correlation = 0	-0.382607	-0.34965
-0.0118732	-0.0158497	(a) Genetic correlation = 0	-0.382607	-0.34965
-0.00789137	-0.0238064	(a) Genetic correlation = 0	-0.382607	-0.34965
-0.0019886	0.0614207	(a) Genetic correlation = 0	-0.382607	-0.34965
0.0178459	-0.0139402	(a) Genetic correlation = 0	-0.382607	-0.34965
0.0408496	-0.03433	(a) Genetic correlation = 0	-0.382607	-0.34965
0.0491443	-0.0431622	(a) Genetic correlation = 0	-0.382607	-0.34965
0.00676713	-0.0171089	(a) Genetic correlation = 0	-0.382607	-0.34965
0.00339409	0.0174807	(a) Genetic correlation = 0	-0.382607	-0.34965
-0.00222246	0.00991918	(a) Genetic correlation = 0	-0.382607	-0.34965
-0.00341949	0.00974687	(a) Genetic correlation = 0	-0.382607	-0.34965
0.0107473	-0.0126583	(a) Genetic correlation = 0	-0.382607	-0.34965
-0.00649978	0.0267864	(a) Genetic correlation = 0	-0.382607	-0.34965
0.00705824	-0.0323432	(a) Genetic correlation = 0	-0.382607	-0.34965
0.0128451	-0.0248531	(a) Genetic correlation = 0	-0.382607	-0.34965
0.018702	-0.00717674	(a) Genetic correlation = 0	-0.382607	-0.34965
0.0347525	-0.0342844	(a) Genetic correlation = 0	-0.382607	-0.34965
0.00340181	0.00682045	(a) Genetic correlation = 0	-0.382607	-0.34965
0.0172802	-0.0177659	(a) Genetic correlation = 0	-0.382607	-0.34965
-0.0120882	0.00894209	(a) Genetic correlation = 0	-0.382607	-0.34965
-0.0287431	0.00392235	(a) Genetic correlation = 0	-0.382607	-0.34965
0.00191752	-0.00339535	(a) Genetic correlation = 0	-0.382607	-0.34965
0.00106156	0.00281037	(a) Genetic correlation = 0	-0.382607	-0.34965
-0.00730237	-0.040055	(a) Genetic correlation = 0	-0.382607	-0.34965
0.020366	0.00483322	(a) Genetic correlation = 0	-0.382607	-0.34965
0.0461741	-0.0418992	(a) Genetic correlation = 0	-0.382607	-0.34965
0.000380186	-0.0140779	(a) Genetic correlation = 0	-0.382607	-0.34965
0.0287377	0.0168386	(a) Genetic correlation = 0	-0.382607	-0.34965
-0.00883929	-0.0166316	(a) Genetic correlation = 0	-0.382607	-0.34965
-0.00320455	-0.000639559	(a) Genetic correlation = 0	-0.382607	-0.34965
0.0156679	-0.0597958	(a) Genetic correlation = 0	-0.382607	-0.34965
-0.0168572	0.00601296	(a) Genetic correlation = 0	-0.382607	-0.34965
-0.0354245	-0.0168358	(a) Genetic correlation = 0	-0.382607	-0.34965
-0.0122312	-0.00584544	(a) Genetic correlation = 0	-0.382607	-0.34965
7.50502e-05	0.00961392	(a) Genetic correlation = 0	-0.382607	-0.34965
0.0121745	0.00857151	(a) Genetic correlation = 0	-0.382607	-0.34965
0.00189344	0.0163952	(a) Genetic correlation = 0	-0.382607	-0.34965
0.018013	-0.00862919	(a) Genetic correlation = 0	-0.382607	-0.34965
-0.00756104	0.00663454	(a) Genetic correlation = 0	-0.382607	-0.34965
-0.0302283	0.032446	(a) Genetic correlation = 0	-0.382607	-0.34965
0.0124501	-0.0305581	(a) Genetic correlation = 0	-0.382607	-0.34965
0.0157999	-0.0350799	(a) Genetic correlation = 0	-0.382607	-0.34965
0.0258698	-0.0311396	(a) Genetic correlation = 0	-0.382607	-0.34965
-0.0123294	-0.0111729	(a) Genetic correlation = 0	-0.382607	-0.34965
-0.0194195	0.00824789	(a) Genetic correlation = 0	-0.382607	-0.34965
0.0256402	-0.00742052	(a) Genetic correlation = 0	-0.382607	-0.34965
0.0427015	0.0476158	(a) Genetic correlation = 0	-0.382607	-0.34965
0.0202154	0.000227458	(a) Genetic correlation = 0	-0.382607	-0.34965
-0.0418168	0.00293414	(a) Genetic correlation = 0	-0.382607	-0.34965
-0.0183333	0.0391604	(a) Genetic correlation = 0	-0.382607	-0.34965
-0.01306	0.0210396	(a) Genetic correlation = 0	-0.382607	-0.34965
0.00986962	-0.0162663	(a) Genetic correlation = 0	-0.382607	-0.34965
0.045637	0.0106607	(a) Genetic correlation = 0	-0.382607	-0.34965
-0.00443094	0.00501646	(a) Genetic correlation = 0	-0.382607	-0.34965
0.0395871	-0.0199334	(a) Genetic correlation = 0	-0.382607	-0.34965
-0.00820464	-0.0013596	(a) Genetic correlation = 0	-0.382607	-0.34965
0.0191181	-0.0156952	(a) Genetic correlation = 0	-0.382607	-0.34965
0.0043423	0.00601303	(a) Genetic correlation = 0	-0.382607	-0.34965
0.0275227	-0.0453021	(a) Genetic correlation = 0	-0.382607	-0.34965
0.00770096	0.0364863	(a) Genetic correlation = 0	-0.382607	-0.34965
-0.0430854	-0.0038823	(a) Genetic correlation = 0	-0.382607	-0.34965
0.0117478	0.000442782	(a) Genetic correlation = 0	-0.382607	-0.34965
0.0110251	0.0235806	(a) Genetic correlation = 0	-0.382607	-0.34965
-0.00539661	-0.0086135	(a) Genetic correlation = 0	-0.382607	-0.34965
0.0426231	0.0198646	(a) Genetic correlation = 0	-0.382607	-0.34965
0.0126579	0.0177691	(a) Genetic correlation = 0	-0.382607	-0.34965
0.03382	-0.00735512	(a) Genetic correlation = 0	-0.382607	-0.34965
0.00134156	-0.0410175	(a) Genetic correlation = 0	-0.382607	-0.34965
0.0201348	-0.0288745	(a) Genetic correlation = 0	-0.382607	-0.34965
-0.0357695	-0.0101452	(a) Genetic correlation = 0	-0.382607	-0.34965
0.0175354	0.0330458	(a) Genetic correlation = 0	-0.382607	-0.34965
0.0696467	0.00925262	(a) Genetic correlation = 0	-0.382607	-0.34965
0.0176907	0.00127687	(a) Genetic correlation = 0	-0.382607	-0.34965
-0.015384	0.00330705	(a) Genetic correlation = 0	-0.382607	-0.34965
0.0329368	-0.0185289	(a) Genetic correlation = 0	-0.382607	-0.34965
0.0121572	-0.0305595	(a) Genetic correlation = 0	-0.382607	-0.34965
0.00297432	0.0369608	(a) Genetic correlation = 0	-0.382607	-0.34965
0.0150269	-0.00761638	(a) Genetic correlation = 0	-0.382607	-0.34965
0.0215475	-0.0299485	(a) Genetic correlation = 0	-0.382607	-0.34965
0.0089032	0.0437057	(a) Genetic correlation = 0	-0.382607	-0.34965
-0.0204732	-0.00546727	(a) Genetic correlation = 0	-0.382607	-0.34965
-0.00660039	0.0624472	(a) Genetic correlation = 0	-0.382607	-0.34965
0.0276227	-0.00672386	(a) Genetic correlation = 0	-0.382607	-0.34965
0.0107851	0.0311922	(a) Genetic correlation = 0	-0.382607	-0.34965
0.0219039	0.00042531	(a) Genetic correlation = 0	-0.382607	-0.34965
-0.0171872	0.000756932	(a) Genetic correlation = 0	-0.382607	-0.34965
-0.0552765	0.000432592	(a) Genetic correlation = 0	-0.382607	-0.34965
0.00324222	-0.0102014	(a) Genetic correlation = 0	-0.382607	-0.34965
3.2538e-05	0.00939757	(a) Genetic correlation = 0	-0.382607	-0.34965
-0.00307459	0.0148937	(a) Genetic correlation = 0	-0.382607	-0.34965
0.000358642	0.0116794	(a) Genetic correlation = 0	-0.382607	-0.34965
-0.00384955	0.00795182	(a) Genetic correlation = 0	-0.382607	-0.34965
-0.00233109	-0.0116606	(a) Genetic correlation = 0	-0.382607	-0.34965
0.00290857	-0.0524794	(a) Genetic correlation = 0	-0.382607	-0.34965
-0.018348	0.00204099	(a) Genetic correlation = 0	-0.382607	-0.34965
-0.0282821	0.0066593	(a) Genetic correlation = 0	-0.382607	-0.34965
0.0137736	-0.0239181	(a) Genetic correlation = 0	-0.382607	-0.34965
-0.0215103	-0.0413505	(a) Genetic correlation = 0	-0.382607	-0.34965
0.0353892	-0.036867	(a) Genetic correlation = 0	-0.382607	-0.34965
-0.00776224	-0.0325094	(a) Genetic correlation = 0	-0.382607	-0.34965
-0.00537021	0.0187563	(a) Genetic correlation = 0	-0.382607	-0.34965
0.00769954	0.00437275	(a) Genetic correlation = 0	-0.382607	-0.34965
-0.0338395	-0.00318063	(a) Genetic correlation = 0	-0.382607	-0.34965
0.0282933	-0.0269848	(a) Genetic correlation = 0	-0.382607	-0.34965
0.000484595	-0.00261707	(a) Genetic correlation = 0	-0.382607	-0.34965
0.0130102	-0.0520983	(a) Genetic correlation = 0	-0.382607	-0.34965
0.00782347	0.00730654	(a) Genetic correlation = 0	-0.382607	-0.34965
0.0784443	-0.0139869	(a) Genetic correlation = 0	-0.382607	-0.34965
-0.0222484	-0.000937893	(a) Genetic correlation = 0	-0.382607	-0.34965
0.0238232	0.0288639	(a) Genetic correlation = 0	-0.382607	-0.34965
0.00929888	0.00718082	(a) Genetic correlation = 0	-0.382607	-0.34965
-0.0529793	0.042675	(a) Genetic correlation = 0	-0.382607	-0.34965
-0.0646687	0.0194576	(a) Genetic correlation = 0	-0.382607	-0.34965
0.0004301	-0.0326017	(a) Genetic correlation = 0	-0.382607	-0.34965
-0.00149631	-0.0469582	(a) Genetic correlation = 0	-0.382607	-0.34965
-0.00306728	-0.00448856	(a) Genetic correlation = 0	-0.382607	-0.34965
0.0354081	-0.00149288	(a) Genetic correlation = 0	-0.382607	-0.34965
0.0192396	-0.0320146	(a) Genetic correlation = 0	-0.382607	-0.34965
0.00821253	-0.00752901	(a) Genetic correlation = 0	-0.382607	-0.34965
0.0185451	-0.0243592	(a) Genetic correlation = 0	-0.382607	-0.34965
0.0114946	0.0066623	(a) Genetic correlation = 0	-0.382607	-0.34965
-0.0260982	0.0161448	(a) Genetic correlation = 0	-0.382607	-0.34965
-0.0268655	0.00418384	(a) Genetic correlation = 0	-0.382607	-0.34965
0.00306974	0.0199327	(a) Genetic correlation = 0	-0.382607	-0.34965
0.0175727	-0.0332127	(a) Genetic correlation = 0	-0.382607	-0.34965
0.0188996	-0.0223827	(a) Genetic correlation = 0	-0.382607	-0.34965
-0.0735516	-0.00464534	(a) Genetic correlation = 0	-0.382607	-0.34965
-0.0283907	0.0235306	(a) Genetic correlation = 0	-0.382607	-0.34965
-0.00501586	0.0210552	(a) Genetic correlation = 0	-0.382607	-0.34965
-0.0179194	0.0116862	(a) Genetic correlation = 0	-0.382607	-0.34965
0.00184424	-0.0430476	(a) Genetic correlation = 0	-0.382607	-0.34965
0.00471535	-0.0134699	(a) Genetic correlation = 0	-0.382607	-0.34965
-0.0463172	-0.00541158	(a) Genetic correlation = 0	-0.382607	-0.34965
0.0305418	-0.0277165	(a) Genetic correlation = 0	-0.382607	-0.34965
-0.0360118	-0.0239411	(a) Genetic correlation = 0	-0.382607	-0.34965
0.0266072	-0.0313452	(a) Genetic correlation = 0	-0.382607	-0.34965
-0.033831	-0.00339767	(a) Genetic correlation = 0	-0.382607	-0.34965
-0.0540606	0.00980659	(a) Genetic correlation = 0	-0.382607	-0.34965
-0.00149129	-0.0090261	(a) Genetic correlation = 0	-0.382607	-0.34965
-0.0368655	0.0335733	(a) Genetic correlation = 0	-0.382607	-0.34965
-0.00938648	-0.000736687	(a) Genetic correlation = 0	-0.382607	-0.34965
-0.00596435	0.0132308	(a) Genetic correlation = 0	-0.382607	-0.34965
0.00560562	0.00622253	(a) Genetic correlation = 0	-0.382607	-0.34965
0.0231536	0.0163279	(a) Genetic correlation = 0	-0.382607	-0.34965
-0.00396454	0.0363221	(a) Genetic correlation = 0	-0.382607	-0.34965
0.00196667	0.00296812	(a) Genetic correlation = 0	-0.382607	-0.34965
-0.0148581	0.00924496	(a) Genetic correlation = 0	-0.382607	-0.34965
-0.00468913	0.0154479	(a) Genetic correlation = 0	-0.382607	-0.34965
-0.0117951	0.0115303	(a) Genetic correlation = 0	-0.382607	-0.34965
-0.023604	0.00120924	(a) Genetic correlation = 0	-0.382607	-0.34965
0.0188183	-0.0134989	(a) Genetic correlation = 0	-0.382607	-0.34965
-0.00475453	0.0062274	(a) Genetic correlation = 0	-0.382607	-0.34965
-0.00527719	-0.00120045	(a) Genetic correlation = 0	-0.382607	-0.34965
0.0147984	-0.0649049	(a) Genetic correlation = 0	-0.382607	-0.34965
-0.0273894	0.0291658	(a) Genetic correlation = 0	-0.382607	-0.34965
0.00911727	-0.00242868	(a) Genetic correlation = 0	-0.382607	-0.34965
-0.00280338	-0.00664015	(a) Genetic correlation = 0	-0.382607	-0.34965
0.017566	-0.0127291	(a) Genetic correlation = 0	-0.382607	-0.34965
0.0528649	-0.0423431	(a) Genetic correlation = 0	-0.382607	-0.34965
0.00724767	0.00658115	(a) Genetic correlation = 0	-0.382607	-0.34965
0.0109524	-0.00629748	(a) Genetic correlation = 0	-0.382607	-0.34965
0.00756058	0.0182146	(a) Genetic correlation = 0	-0.382607	-0.34965
-0.00201217	-0.0430628	(a) Genetic correlation = 0	-0.382607	-0.34965
0.0107481	-0.011855	(a) Genetic correlation = 0	-0.382607	-0.34965
0.00891241	0.0218896	(a) Genetic correlation = 0	-0.382607	-0.34965
0.0186258	-0.0311456	(a) Genetic correlation = 0	-0.382607	-0.34965
0.0466164	0.0010057	(a) Genetic correlation = 0	-0.382607	-0.34965
0.0413125	-0.0339307	(a) Genetic correlation = 0	-0.382607	-0.34965
0.0413724	0.0166139	(a) Genetic correlation = 0	-0.382607	-0.34965
0.0058292	-0.0237057	(a) Genetic correlation = 0	-0.382607	-0.34965
0.0110738	-0.0075046	(a) Genetic correlation = 0	-0.382607	-0.34965
-0.00204764	0.00231356	(a) Genetic correlation = 0	-0.382607	-0.34965
0.0410928	-0.0363246	(a) Genetic correlation = 0	-0.382607	-0.34965
0.0170299	0.00103729	(a) Genetic correlation = 0	-0.382607	-0.34965
0.0342806	0.00106862	(a) Genetic correlation = 0	-0.382607	-0.34965
0.00832527	-0.0189711	(a) Genetic correlation = 0	-0.382607	-0.34965
0.0155456	-0.0119924	(a) Genetic correlation = 0	-0.382607	-0.34965
0.0239591	0.0123272	(a) Genetic correlation = 0	-0.382607	-0.34965
0.0110369	-0.00405846	(a) Genetic correlation = 0	-0.382607	-0.34965
0.00431173	0.0347677	(a) Genetic correlation = 0	-0.382607	-0.34965
-0.0190751	-0.0168963	(a) Genetic correlation = 0	-0.382607	-0.34965
-0.0133549	-0.015413	(a) Genetic correlation = 0	-0.382607	-0.34965
-0.0276828	0.00429398	(a) Genetic correlation = 0	-0.382607	-0.34965
0.000843116	0.0080457	(a) Genetic correlation = 0	-0.382607	-0.34965
0.0595409	-0.0106265	(a) Genetic correlation = 0	-0.382607	-0.34965
0.00168945	0.00732531	(a) Genetic correlation = 0	-0.382607	-0.34965
-0.0106804	-0.0115288	(a) Genetic correlation = 0	-0.382607	-0.34965
0.00715695	-0.00454046	(a) Genetic correlation = 0	-0.382607	-0.34965
0.0059769	0.0398253	(a) Genetic correlation = 0	-0.382607	-0.34965
0.00177296	0.0179906	(a) Genetic correlation = 0	-0.382607	-0.34965
0.0457229	-0.0285941	(a) Genetic correlation = 0	-0.382607	-0.34965
-0.00293093	0.0403975	(a) Genetic correlation = 0	-0.382607	-0.34965
-0.00962133	-0.0020334	(a) Genetic correlation = 0	-0.382607	-0.34965
0.0167483	0.00533004	(a) Genetic correlation = 0	-0.382607	-0.34965
-0.0476797	0.0304441	(a) Genetic correlation = 0	-0.382607	-0.34965
-0.0245468	0.00249598	(a) Genetic correlation = 0	-0.382607	-0.34965
-0.0100152	0.0334044	(a) Genetic correlation = 0	-0.382607	-0.34965
0.0283907	-0.0116807	(a) Genetic correlation = 0	-0.382607	-0.34965
0.0208197	0.0316693	(a) Genetic correlation = 0	-0.382607	-0.34965
-0.0128502	0.0100225	(a) Genetic correlation = 0	-0.382607	-0.34965
0.00367025	0.0381399	(a) Genetic correlation = 0	-0.382607	-0.34965
0.0195393	1.80057e-05	(a) Genetic correlation = 0	-0.382607	-0.34965
0.00487869	0.00221588	(a) Genetic correlation = 0	-0.382607	-0.34965
-0.0131695	0.011148	(a) Genetic correlation = 0	-0.382607	-0.34965
-0.00286093	0.0210494	(a) Genetic correlation = 0	-0.382607	-0.34965
0.00799626	-0.0161103	(a) Genetic correlation = 0	-0.382607	-0.34965
-0.0266252	0.0371128	(a) Genetic correlation = 0	-0.382607	-0.34965
-0.024453	-0.00875898	(a) Genetic correlation = 0	-0.382607	-0.34965
0.0189081	0.00402827	(a) Genetic correlation = 0	-0.382607	-0.34965
0.0273064	-0.00519463	(a) Genetic correlation = 0	-0.382607	-0.34965
-0.0116321	-0.00800976	(a) Genetic correlation = 0	-0.382607	-0.34965
0.0135066	-0.00174032	(a) Genetic correlation = 0	-0.382607	-0.34965
-0.0168713	0.00388755	(a) Genetic correlation = 0	-0.382607	-0.34965
-0.00251588	0.00822341	(a) Genetic correlation = 0	-0.382607	-0.34965
-0.0123432	0.0189288	(a) Genetic correlation = 0	-0.382607	-0.34965
-0.0164398	0.0209697	(a) Genetic correlation = 0	-0.382607	-0.34965
-0.0214251	0.00816114	(a) Genetic correlation = 0	-0.382607	-0.34965
0.00423375	-0.00551763	(a) Genetic correlation = 0	-0.382607	-0.34965
-0.0399877	0.00435493	(a) Genetic correlation = 0	-0.382607	-0.34965
-0.023641	-0.0170073	(a) Genetic correlation = 0	-0.382607	-0.34965
-0.00152105	0.0125863	(a) Genetic correlation = 0	-0.382607	-0.34965
8.46582e-05	-0.00223292	(a) Genetic correlation = 0	-0.382607	-0.34965
0.014144	-0.0257009	(a) Genetic correlation = 0	-0.382607	-0.34965
-0.0220539	-0.00527229	(a) Genetic correlation = 0	-0.382607	-0.34965
-0.0170127	-0.0209862	(a) Genetic correlation = 0	-0.382607	-0.34965
0.0157989	-0.028348	(a) Genetic correlation = 0	-0.382607	-0.34965
0.0167555	0.017717	(a) Genetic correlation = 0	-0.382607	-0.34965
0.000727125	0.0255088	(a) Genetic correlation = 0	-0.382607	-0.34965
-0.0159837	-0.00913423	(a) Genetic correlation = 0	-0.382607	-0.34965
0.0568114	-0.00887148	(a) Genetic correlation = 0	-0.382607	-0.34965
0.0357	-0.0134869	(a) Genetic correlation = 0	-0.382607	-0.34965
-0.00357425	0.0442931	(a) Genetic correlation = 0	-0.382607	-0.34965
-0.0102424	-0.0178646	(a) Genetic correlation = 0	-0.382607	-0.34965
-0.000356144	-0.0145981	(a) Genetic correlation = 0	-0.382607	-0.34965
0.0146312	-0.00227858	(a) Genetic correlation = 0	-0.382607	-0.34965
0.0187285	-0.00792644	(a) Genetic correlation = 0	-0.382607	-0.34965
0.022353	0.0138835	(a) Genetic correlation = 0	-0.382607	-0.34965
-0.0160843	0.024979	(a) Genetic correlation = 0	-0.382607	-0.34965
-0.0158941	0.0156893	(a) Genetic correlation = 0	-0.382607	-0.34965
-0.0129286	-0.0390749	(a) Genetic correlation = 0	-0.382607	-0.34965
-0.0465568	0.022739	(a) Genetic correlation = 0	-0.382607	-0.34965
0.0201392	-0.0158402	(a) Genetic correlation = 0	-0.382607	-0.34965
0.00692842	-0.0339203	(a) Genetic correlation = 0	-0.382607	-0.34965
0.0154129	0.00909441	(a) Genetic correlation = 0	-0.382607	-0.34965
-0.000468604	-0.031238	(a) Genetic correlation = 0	-0.382607	-0.34965
-0.030241	0.00434029	(a) Genetic correlation = 0	-0.382607	-0.34965
-0.0215984	0.0320404	(a) Genetic correlation = 0	-0.382607	-0.34965
0.0173193	-0.00931378	(a) Genetic correlation = 0	-0.382607	-0.34965
0.00669271	0.0135832	(a) Genetic correlation = 0	-0.382607	-0.34965
0.0320119	0.00979208	(a) Genetic correlation = 0	-0.382607	-0.34965
0.000927513	-0.0239582	(a) Genetic correlation = 0	-0.382607	-0.34965
0.0142414	-0.0436739	(a) Genetic correlation = 0	-0.382607	-0.34965
-0.0209164	-0.000347152	(a) Genetic correlation = 0	-0.382607	-0.34965
-0.0315611	0.0456096	(a) Genetic correlation = 0	-0.382607	-0.34965
-0.00978117	-0.0105012	(a) Genetic correlation = 0	-0.382607	-0.34965
-0.0158968	0.0267933	(a) Genetic correlation = 0	-0.382607	-0.34965
0.0297266	-0.0333832	(a) Genetic correlation = 0	-0.382607	-0.34965
-0.0299796	0.0221496	(a) Genetic correlation = 0	-0.382607	-0.34965
0.0139364	-0.0041032	(a) Genetic correlation = 0	-0.382607	-0.34965
-0.0102713	-0.0180057	(a) Genetic correlation = 0	-0.382607	-0.34965
0.0278183	0.0190848	(a) Genetic correlation = 0	-0.382607	-0.34965
-0.0044658	0.00978991	(a) Genetic correlation = 0	-0.382607	-0.34965
0.000517656	-0.0267056	(a) Genetic correlation = 0	-0.382607	-0.34965
0.00621008	-0.0274109	(a) Genetic correlation = 0	-0.382607	-0.34965
0.0186947	0.0160029	(a) Genetic correlation = 0	-0.382607	-0.34965
-0.052791	0.0298708	(a) Genetic correlation = 0	-0.382607	-0.34965
0.00901819	0.000915778	(a) Genetic correlation = 0	-0.382607	-0.34965
-0.0153357	-0.0127275	(a) Genetic correlation = 0	-0.382607	-0.34965
-0.0480404	0.00317671	(a) Genetic correlation = 0	-0.382607	-0.34965
-0.00374866	0.0324936	(a) Genetic correlation = 0	-0.382607	-0.34965
4.67064e-05	-0.0140787	(a) Genetic correlation = 0	-0.382607	-0.34965
-0.0111062	0.00267568	(a) Genetic correlation = 0	-0.382607	-0.34965
0.0256551	0.0232995	(a) Genetic correlation = 0	-0.382607	-0.34965
-0.0393629	0.0274183	(a) Genetic correlation = 0	-0.382607	-0.34965
-0.0156365	-0.021817	(a) Genetic correlation = 0	-0.382607	-0.34965
0.0181705	0.022243	(a) Genetic correlation = 0	-0.382607	-0.34965
-0.0688048	0.0285374	(a) Genetic correlation = 0	-0.382607	-0.34965
-0.008339	0.00340791	(a) Genetic correlation = 0	-0.382607	-0.34965
-0.000972588	0.0119809	(a) Genetic correlation = 0	-0.382607	-0.34965
0.0115728	-0.0323258	(a) Genetic correlation = 0	-0.382607	-0.34965
0.0465833	0.0228334	(a) Genetic correlation = 0	-0.382607	-0.34965
0.00956747	-0.0124105	(a) Genetic correlation = 0	-0.382607	-0.34965
0.0151493	-0.00256434	(a) Genetic correlation = 0	-0.382607	-0.34965
0.0180714	-0.0209467	(a) Genetic correlation = 0	-0.382607	-0.34965
0.0122987	-0.000574825	(a) Genetic correlation = 0	-0.382607	-0.34965
0.00954338	-0.021757	(a) Genetic correlation = 0	-0.382607	-0.34965
-0.00920884	0.0465659	(a) Genetic correlation = 0	-0.382607	-0.34965
0.00788144	-0.000712619	(a) Genetic correlation = 0	-0.382607	-0.34965
-0.0134161	0.0541997	(a) Genetic correlation = 0	-0.382607	-0.34965
-0.00974612	-0.0267399	(a) Genetic correlation = 0	-0.382607	-0.34965
-0.0257044	-0.023966	(a) Genetic correlation = 0	-0.382607	-0.34965
0.0240178	0.00577986	(a) Genetic correlation = 0	-0.382607	-0.34965
0.00834826	0.0031635	(a) Genetic correlation = 0	-0.382607	-0.34965
0.0203266	-0.0375276	(a) Genetic correlation = 0	-0.382607	-0.34965
-0.00968404	-0.00969806	(a) Genetic correlation = 0	-0.382607	-0.34965
0.021321	0.0230696	(a) Genetic correlation = 0	-0.382607	-0.34965
-0.0109806	0.0107479	(a) Genetic correlation = 0	-0.382607	-0.34965
-0.00609425	-0.00219359	(a) Genetic correlation = 0	-0.382607	-0.34965
-0.00539389	0.011365	(a) Genetic correlation = 0	-0.382607	-0.34965
0.0140031	0.005753	(a) Genetic correlation = 0	-0.382607	-0.34965
0.0240982	-0.0156794	(a) Genetic correlation = 0	-0.382607	-0.34965
-0.00544388	-0.0179197	(a) Genetic correlation = 0	-0.382607	-0.34965
-0.0160858	0.0416997	(a) Genetic correlation = 0	-0.382607	-0.34965
0.018222	0.00129792	(a) Genetic correlation = 0	-0.382607	-0.34965
-0.0378888	-0.00511345	(a) Genetic correlation = 0	-0.382607	-0.34965
0.00604107	0.00500605	(a) Genetic correlation = 0	-0.382607	-0.34965
0.0117718	-0.0127821	(a) Genetic correlation = 0	-0.382607	-0.34965
-0.00539969	0.00274525	(a) Genetic correlation = 0	-0.382607	-0.34965
-0.0249639	0.0245878	(a) Genetic correlation = 0	-0.382607	-0.34965
0.0409028	-0.0252506	(a) Genetic correlation = 0	-0.382607	-0.34965
-0.0198792	-0.00180241	(a) Genetic correlation = 0	-0.382607	-0.34965
0.0284893	0.0225994	(a) Genetic correlation = 0	-0.382607	-0.34965
0.000481084	0.00194513	(a) Genetic correlation = 0	-0.382607	-0.34965
0.0164442	-0.00137871	(a) Genetic correlation = 0	-0.382607	-0.34965
-0.0337135	0.00846674	(a) Genetic correlation = 0	-0.382607	-0.34965
-0.0199048	0.0341397	(a) Genetic correlation = 0	-0.382607	-0.34965
0.00878473	-0.000624323	(a) Genetic correlation = 0	-0.382607	-0.34965
0.0183459	0.00145663	(a) Genetic correlation = 0	-0.382607	-0.34965
0.0150147	0.011292	(a) Genetic correlation = 0	-0.382607	-0.34965
-0.0266272	-0.018565	(a) Genetic correlation = 0	-0.382607	-0.34965
0.0439095	-0.0177439	(a) Genetic correlation = 0	-0.382607	-0.34965
0.00893628	-0.00148441	(a) Genetic correlation = 0	-0.382607	-0.34965
0.0135035	-0.0204333	(a) Genetic correlation = 0	-0.382607	-0.34965
0.0330159	0.0106641	(a) Genetic correlation = 0	-0.382607	-0.34965
-0.0385191	-0.00189396	(a) Genetic correlation = 0	-0.382607	-0.34965
0.0320965	-0.0216077	(a) Genetic correlation = 0	-0.382607	-0.34965
0.0159448	0.0147589	(a) Genetic correlation = 0	-0.382607	-0.34965
-0.00410577	-0.0338518	(a) Genetic correlation = 0	-0.382607	-0.34965
0.0260708	-0.00617969	(a) Genetic correlation = 0	-0.382607	-0.34965
-0.0557105	0.0211107	(a) Genetic correlation = 0	-0.382607	-0.34965
0.0699477	0.00602474	(a) Genetic correlation = 0	-0.382607	-0.34965
-0.0249389	0.0151351	(a) Genetic correlation = 0	-0.382607	-0.34965
0.0186457	-0.00195578	(a) Genetic correlation = 0	-0.382607	-0.34965
-0.0010891	0.0213748	(a) Genetic correlation = 0	-0.382607	-0.34965
0.00602844	0.000689326	(a) Genetic correlation = 0	-0.382607	-0.34965
-0.0341078	0.0112793	(a) Genetic correlation = 0	-0.382607	-0.34965
-0.0293728	0.0328956	(a) Genetic correlation = 0	-0.382607	-0.34965
-0.0250084	0.0269632	(a) Genetic correlation = 0	-0.382607	-0.34965
0.0290911	0.0092525	(a) Genetic correlation = 0	-0.382607	-0.34965
-0.000542073	-0.00300157	(a) Genetic correlation = 0	-0.382607	-0.34965
0.00385516	0.0128769	(a) Genetic correlation = 0	-0.382607	-0.34965
0.0321772	-0.00339826	(a) Genetic correlation = 0	-0.382607	-0.34965
-0.0139869	-0.0118776	(a) Genetic correlation = 0	-0.382607	-0.34965
-0.0362447	0.0115833	(a) Genetic correlation = 0	-0.382607	-0.34965
0.0239441	0.0176049	(a) Genetic correlation = 0	-0.382607	-0.34965
-0.0232536	0.00536793	(a) Genetic correlation = 0	-0.382607	-0.34965
-0.0104236	-0.0336642	(a) Genetic correlation = 0	-0.382607	-0.34965
-0.0274709	-0.0114735	(a) Genetic correlation = 0	-0.382607	-0.34965
-0.0484896	0.0347335	(a) Genetic correlation = 0	-0.382607	-0.34965
0.00499453	-0.0129055	(a) Genetic correlation = 0	-0.382607	-0.34965
-0.00769024	0.0122015	(a) Genetic correlation = 0	-0.382607	-0.34965
-0.015156	0.0123224	(a) Genetic correlation = 0	-0.382607	-0.34965
0.0336144	6.32739e-05	(a) Genetic correlation = 0	-0.382607	-0.34965
0.00992905	-0.0123047	(a) Genetic correlation = 0	-0.382607	-0.34965
-0.0180559	-0.0026566	(a) Genetic correlation = 0	-0.382607	-0.34965
-0.00297759	-0.031105	(a) Genetic correlation = 0	-0.382607	-0.34965
-0.0275348	0.0240516	(a) Genetic correlation = 0	-0.382607	-0.34965
-0.0375142	0.0144368	(a) Genetic correlation = 0	-0.382607	-0.34965
-0.0212652	0.0199758	(a) Genetic correlation = 0	-0.382607	-0.34965
0.0350659	-0.0147264	(a) Genetic correlation = 0	-0.382607	-0.34965
0.0539896	-0.0307444	(a) Genetic correlation = 0	-0.382607	-0.34965
-0.0148505	0.00495509	(a) Genetic correlation = 0	-0.382607	-0.34965
0.0406741	-0.0491038	(a) Genetic correlation = 0	-0.382607	-0.34965
0.0174253	0.00811863	(a) Genetic correlation = 0	-0.382607	-0.34965
0.00595279	-0.000163492	(a) Genetic correlation = 0	-0.382607	-0.34965
0.033477	-0.0172447	(a) Genetic correlation = 0	-0.382607	-0.34965
-0.0391033	0.0606978	(a) Genetic correlation = 0	-0.382607	-0.34965
0.0165412	0.00116824	(a) Genetic correlation = 0	-0.382607	-0.34965
0.00919561	0.00996633	(a) Genetic correlation = 0	-0.382607	-0.34965
0.0115489	0.0352243	(a) Genetic correlation = 0	-0.382607	-0.34965
0.0388771	0.00310924	(a) Genetic correlation = 0	-0.382607	-0.34965
0.0347938	-0.013202	(a) Genetic correlation = 0	-0.382607	-0.34965
-0.00394966	0.00331852	(a) Genetic correlation = 0	-0.382607	-0.34965
-0.0115443	-0.00704627	(a) Genetic correlation = 0	-0.382607	-0.34965
0.0300042	-0.0158516	(a) Genetic correlation = 0	-0.382607	-0.34965
-0.0439162	0.0382151	(a) Genetic correlation = 0	-0.382607	-0.34965
0.0227205	-0.0131519	(a) Genetic correlation = 0	-0.382607	-0.34965
-0.028246	0.0105935	(a) Genetic correlation = 0	-0.382607	-0.34965
-0.029227	-0.0122758	(a) Genetic correlation = 0	-0.382607	-0.34965
0.041032	-0.0208842	(a) Genetic correlation = 0	-0.382607	-0.34965
-0.0218234	-0.0124497	(a) Genetic correlation = 0	-0.382607	-0.34965
-0.00727746	0.0338473	(a) Genetic correlation = 0	-0.382607	-0.34965
-0.0338788	0.00851313	(a) Genetic correlation = 0	-0.382607	-0.34965
-0.0195485	-0.0205501	(a) Genetic correlation = 0	-0.382607	-0.34965
0.0175846	0.0497169	(a) Genetic correlation = 0	-0.382607	-0.34965
0.0322115	-0.019121	(a) Genetic correlation = 0	-0.382607	-0.34965
0.00221262	0.00573639	(a) Genetic correlation = 0	-0.382607	-0.34965
-0.0307022	-0.00741064	(a) Genetic correlation = 0	-0.382607	-0.34965
0.0271947	-0.0102785	(a) Genetic correlation = 0	-0.382607	-0.34965
0.022806	-0.0149062	(a) Genetic correlation = 0	-0.382607	-0.34965
0.0171772	0.0195704	(a) Genetic correlation = 0	-0.382607	-0.34965
-0.0200287	0.0151956	(a) Genetic correlation = 0	-0.382607	-0.34965
-0.0214032	0.00973407	(a) Genetic correlation = 0	-0.382607	-0.34965
-0.000595117	-0.013481	(a) Genetic correlation = 0	-0.382607	-0.34965
0.0262236	-0.0245448	(a) Genetic correlation = 0	-0.382607	-0.34965
0.0514015	-0.0101707	(a) Genetic correlation = 0	-0.382607	-0.34965
0.00415472	-0.0031045	(a) Genetic correlation = 0	-0.382607	-0.34965
0.00748291	-0.0468355	(a) Genetic correlation = 0	-0.382607	-0.34965
-0.00736312	-0.0205149	(a) Genetic correlation = 0	-0.382607	-0.34965
0.00665436	0.0376688	(a) Genetic correlation = 0	-0.382607	-0.34965
-0.00123702	0.00190949	(a) Genetic correlation = 0	-0.382607	-0.34965
0.00746996	0.0242773	(a) Genetic correlation = 0	-0.382607	-0.34965
0.00291765	-0.026289	(a) Genetic correlation = 0	-0.382607	-0.34965
0.00295414	0.00894304	(a) Genetic correlation = 0	-0.382607	-0.34965
-0.0011631	-0.000181766	(a) Genetic correlation = 0	-0.382607	-0.34965
-0.00336472	0.0150023	(a) Genetic correlation = 0	-0.382607	-0.34965
-0.0120316	-0.00465808	(a) Genetic correlation = 0	-0.382607	-0.34965
-0.0133186	-0.0088921	(a) Genetic correlation = 0	-0.382607	-0.34965
-0.00933473	-0.0343352	(a) Genetic correlation = 0	-0.382607	-0.34965
0.00730402	0.00564706	(a) Genetic correlation = 0	-0.382607	-0.34965
-0.00467369	0.0219665	(a) Genetic correlation = 0	-0.382607	-0.34965
0.00859744	-0.00556572	(a) Genetic correlation = 0	-0.382607	-0.34965
0.00265602	-0.0190855	(a) Genetic correlation = 0	-0.382607	-0.34965
0.0191949	0.0139026	(a) Genetic correlation = 0	-0.382607	-0.34965
-0.00231104	-0.0196926	(a) Genetic correlation = 0	-0.382607	-0.34965
-0.00394735	-0.00458949	(a) Genetic correlation = 0	-0.382607	-0.34965
-0.00134805	0.00873724	(a) Genetic correlation = 0	-0.382607	-0.34965
0.0100738	0.019918	(a) Genetic correlation = 0	-0.382607	-0.34965
0.00652004	0.0135902	(a) Genetic correlation = 0	-0.382607	-0.34965
-0.0120809	0.00829033	(a) Genetic correlation = 0	-0.382607	-0.34965
0.00735638	-0.0375416	(a) Genetic correlation = 0	-0.382607	-0.34965
-0.00613178	-0.0155355	(a) Genetic correlation = 0	-0.382607	-0.34965
-0.00266981	-0.00947216	(a) Genetic correlation = 0	-0.382607	-0.34965
-0.00630565	0.0147314	(a) Genetic correlation = 0	-0.382607	-0.34965
-0.0155983	0.021634	(a) Genetic correlation = 0	-0.382607	-0.34965
-0.000789366	-0.0150549	(a) Genetic correlation = 0	-0.382607	-0.34965
-0.00338462	-0.0270963	(a) Genetic correlation = 0	-0.382607	-0.34965
-0.0118555	0.0141658	(a) Genetic correlation = 0	-0.382607	-0.34965
-0.00199103	0.0245812	(a) Genetic correlation = 0	-0.382607	-0.34965
-0.00289932	0.0134767	(a) Genetic correlation = 0	-0.382607	-0.34965
0.000932193	-0.0142601	(a) Genetic correlation = 0	-0.382607	-0.34965
-0.000872974	-0.0132907	(a) Genetic correlation = 0	-0.382607	-0.34965
0.0106797	-0.00905718	(a) Genetic correlation = 0	-0.382607	-0.34965
0.00837227	-0.0207335	(a) Genetic correlation = 0	-0.382607	-0.34965
0.0022975	0.00657178	(a) Genetic correlation = 0	-0.382607	-0.34965
0.0080391	0.0359975	(a) Genetic correlation = 0	-0.382607	-0.34965
0.000587671	0.0115412	(a) Genetic correlation = 0	-0.382607	-0.34965
0.0064964	0.0081014	(a) Genetic correlation = 0	-0.382607	-0.34965
0.00817814	0.0257361	(a) Genetic correlation = 0	-0.382607	-0.34965
0.0120932	-0.0187459	(a) Genetic correlation = 0	-0.382607	-0.34965
-0.00883033	0.0201773	(a) Genetic correlation = 0	-0.382607	-0.34965
0.0143274	0.0314393	(a) Genetic correlation = 0	-0.382607	-0.34965
0.00131877	0.031216	(a) Genetic correlation = 0	-0.382607	-0.34965
-0.00317065	0.00476123	(a) Genetic correlation = 0	-0.382607	-0.34965
-0.00406906	0.0292649	(a) Genetic correlation = 0	-0.382607	-0.34965
0.0102013	0.0411196	(a) Genetic correlation = 0	-0.382607	-0.34965
0.0129799	-0.00491302	(a) Genetic correlation = 0	-0.382607	-0.34965
-0.00577859	-0.00907775	(a) Genetic correlation = 0	-0.382607	-0.34965
-0.00201699	0.00794807	(a) Genetic correlation = 0	-0.382607	-0.34965
-0.0033893	-0.00773194	(a) Genetic correlation = 0	-0.382607	-0.34965
-0.00332823	-0.0517983	(a) Genetic correlation = 0	-0.382607	-0.34965
0.0101186	-0.0170154	(a) Genetic correlation = 0	-0.382607	-0.34965
0.00583337	-0.0411032	(a) Genetic correlation = 0	-0.382607	-0.34965
-0.00514207	-0.0127284	(a) Genetic correlation = 0	-0.382607	-0.34965
0.00658355	-0.00689145	(a) Genetic correlation = 0	-0.382607	-0.34965
0.00548837	0.019569	(a) Genetic correlation = 0	-0.382607	-0.34965
0.00942095	0.0126776	(a) Genetic correlation = 0	-0.382607	-0.34965
0.00441999	-0.00505703	(a) Genetic correlation = 0	-0.382607	-0.34965
0.0117708	0.00176039	(a) Genetic correlation = 0	-0.382607	-0.34965
0.00208005	-0.0274692	(a) Genetic correlation = 0	-0.382607	-0.34965
0.00912257	0.0236236	(a) Genetic correlation = 0	-0.382607	-0.34965
-0.00926292	0.0349222	(a) Genetic correlation = 0	-0.382607	-0.34965
0.00085328	0.0481301	(a) Genetic correlation = 0	-0.382607	-0.34965
0.00309467	-0.0471776	(a) Genetic correlation = 0	-0.382607	-0.34965
0.0107874	-0.014439	(a) Genetic correlation = 0	-0.382607	-0.34965
-0.00190628	-0.00619297	(a) Genetic correlation = 0	-0.382607	-0.34965
0.00986205	-0.0200018	(a) Genetic correlation = 0	-0.382607	-0.34965
0.00985847	0.0286298	(a) Genetic correlation = 0	-0.382607	-0.34965
0.0052922	0.0309201	(a) Genetic correlation = 0	-0.382607	-0.34965
-0.0026156	-0.0430081	(a) Genetic correlation = 0	-0.382607	-0.34965
0.0118565	0.00287836	(a) Genetic correlation = 0	-0.382607	-0.34965
0.012326	-0.00239682	(a) Genetic correlation = 0	-0.382607	-0.34965
-0.00131518	-0.0156687	(a) Genetic correlation = 0	-0.382607	-0.34965
-0.0072519	0.0348559	(a) Genetic correlation = 0	-0.382607	-0.34965
0.00704501	0.0352859	(a) Genetic correlation = 0	-0.382607	-0.34965
0.00153469	0.00373631	(a) Genetic correlation = 0	-0.382607	-0.34965
0.0031548	0.0105447	(a) Genetic correlation = 0	-0.382607	-0.34965
-0.00294874	-0.0120587	(a) Genetic correlation = 0	-0.382607	-0.34965
-0.00425403	0.0297541	(a) Genetic correlation = 0	-0.382607	-0.34965
-0.0122976	-0.0168627	(a) Genetic correlation = 0	-0.382607	-0.34965
0.00828844	0.0198636	(a) Genetic correlation = 0	-0.382607	-0.34965
-0.000443681	-0.0227211	(a) Genetic correlation = 0	-0.382607	-0.34965
-0.000396747	-0.00352051	(a) Genetic correlation = 0	-0.382607	-0.34965
0.00534979	0.00611107	(a) Genetic correlation = 0	-0.382607	-0.34965
-0.00340218	-0.0306546	(a) Genetic correlation = 0	-0.382607	-0.34965
0.00720212	0.0275543	(a) Genetic correlation = 0	-0.382607	-0.34965
-0.0180705	-0.0610145	(a) Genetic correlation = 0	-0.382607	-0.34965
-0.00785756	-0.0101159	(a) Genetic correlation = 0	-0.382607	-0.34965
0.00389267	-0.0270361	(a) Genetic correlation = 0	-0.382607	-0.34965
-0.00471238	0.0186299	(a) Genetic correlation = 0	-0.382607	-0.34965
0.00518891	-0.00100268	(a) Genetic correlation = 0	-0.382607	-0.34965
-0.0170277	-0.0359395	(a) Genetic correlation = 0	-0.382607	-0.34965
0.00128883	-0.00777451	(a) Genetic correlation = 0	-0.382607	-0.34965
-0.00299866	-0.0277019	(a) Genetic correlation = 0	-0.382607	-0.34965
0.00878128	-0.00793596	(a) Genetic correlation = 0	-0.382607	-0.34965
-0.00542311	-0.000766318	(a) Genetic correlation = 0	-0.382607	-0.34965
0.00230614	0.00566484	(a) Genetic correlation = 0	-0.382607	-0.34965
-0.00291859	0.0275796	(a) Genetic correlation = 0	-0.382607	-0.34965
-0.0105221	0.0397579	(a) Genetic correlation = 0	-0.382607	-0.34965
-0.0030734	-0.0221811	(a) Genetic correlation = 0	-0.382607	-0.34965
0.00219302	-0.00300056	(a) Genetic correlation = 0	-0.382607	-0.34965
-0.0209142	0.0222294	(a) Genetic correlation = 0	-0.382607	-0.34965
-0.00185153	0.00609384	(a) Genetic correlation = 0	-0.382607	-0.34965
-0.00116235	0.0285753	(a) Genetic correlation = 0	-0.382607	-0.34965
0.00928708	0.013118	(a) Genetic correlation = 0	-0.382607	-0.34965
-0.0137948	0.0327095	(a) Genetic correlation = 0	-0.382607	-0.34965
-0.000669931	0.00136221	(a) Genetic correlation = 0	-0.382607	-0.34965
-0.0168727	-0.0363255	(a) Genetic correlation = 0	-0.382607	-0.34965
-0.00524334	0.0243672	(a) Genetic correlation = 0	-0.382607	-0.34965
-0.00429982	0.0279431	(a) Genetic correlation = 0	-0.382607	-0.34965
-0.00544258	0.0190806	(a) Genetic correlation = 0	-0.382607	-0.34965
0.00545804	0.00153195	(a) Genetic correlation = 0	-0.382607	-0.34965
-0.00341336	-0.00425501	(a) Genetic correlation = 0	-0.382607	-0.34965
-0.000618051	-0.000163403	(a) Genetic correlation = 0	-0.382607	-0.34965
0.00964427	-0.0255953	(a) Genetic correlation = 0	-0.382607	-0.34965
-0.00415027	-0.00465746	(a) Genetic correlation = 0	-0.382607	-0.34965
-0.00469097	-0.0424369	(a) Genetic correlation = 0	-0.382607	-0.34965
0.0155638	0.000122861	(a) Genetic correlation = 0	-0.382607	-0.34965
0.000429578	-0.0134645	(a) Genetic correlation = 0	-0.382607	-0.34965
0.00883453	-0.0142979	(a) Genetic correlation = 0	-0.382607	-0.34965
-0.00239315	-0.0243439	(a) Genetic correlation = 0	-0.382607	-0.34965
-0.00683429	-0.0220466	(a) Genetic correlation = 0	-0.382607	-0.34965
-0.00520946	-0.00752404	(a) Genetic correlation = 0	-0.382607	-0.34965
0.00713064	0.0174882	(a) Genetic correlation = 0	-0.382607	-0.34965
-0.00146287	0.0299414	(a) Genetic correlation = 0	-0.382607	-0.34965
0.00696413	-0.00645653	(a) Genetic correlation = 0	-0.382607	-0.34965
0.010383	-0.0229096	(a) Genetic correlation = 0	-0.382607	-0.34965
-0.0106376	0.0101869	(a) Genetic correlation = 0	-0.382607	-0.34965
-0.0071895	0.0322073	(a) Genetic correlation = 0	-0.382607	-0.34965
0.00769421	0.0469704	(a) Genetic correlation = 0	-0.382607	-0.34965
-0.00429721	0.0205469	(a) Genetic correlation = 0	-0.382607	-0.34965
-0.0091719	-0.0287242	(a) Genetic correlation = 0	-0.382607	-0.34965
0.00633916	0.0143513	(a) Genetic correlation = 0	-0.382607	-0.34965
0.00137599	-0.0101087	(a) Genetic correlation = 0	-0.382607	-0.34965
0.00120862	0.00980322	(a) Genetic correlation = 0	-0.382607	-0.34965
0.00872859	-0.0111878	(a) Genetic correlation = 0	-0.382607	-0.34965
0.00198848	0.0436467	(a) Genetic correlation = 0	-0.382607	-0.34965
-0.00456528	0.000601044	(a) Genetic correlation = 0	-0.382607	-0.34965
0.00862878	0.0132442	(a) Genetic correlation = 0	-0.382607	-0.34965
0.00258868	-0.00321447	(a) Genetic correlation = 0	-0.382607	-0.34965
-0.0115074	0.0127051	(a) Genetic correlation = 0	-0.382607	-0.34965
0.0116333	0.00844771	(a) Genetic correlation = 0	-0.382607	-0.34965
-0.000929916	-0.0044674	(a) Genetic correlation = 0	-0.382607	-0.34965
-0.00290018	-0.0187564	(a) Genetic correlation = 0	-0.382607	-0.34965
-0.00544489	-0.0521213	(a) Genetic correlation = 0	-0.382607	-0.34965
-0.00359779	-0.0102455	(a) Genetic correlation = 0	-0.382607	-0.34965
-0.0146867	-0.00939058	(a) Genetic correlation = 0	-0.382607	-0.34965
0.00434662	-0.0485875	(a) Genetic correlation = 0	-0.382607	-0.34965
0.00271245	0.0232038	(a) Genetic correlation = 0	-0.382607	-0.34965
-0.00277339	-0.0102689	(a) Genetic correlation = 0	-0.382607	-0.34965
-0.0107813	0.0100892	(a) Genetic correlation = 0	-0.382607	-0.34965
-0.00245337	0.0158053	(a) Genetic correlation = 0	-0.382607	-0.34965
-0.00495961	0.0248394	(a) Genetic correlation = 0	-0.382607	-0.34965
-0.00378701	-0.0188529	(a) Genetic correlation = 0	-0.382607	-0.34965
0.000611135	0.0216831	(a) Genetic correlation = 0	-0.382607	-0.34965
-7.338e-05	-0.00700649	(a) Genetic correlation = 0	-0.382607	-0.34965
-0.00745406	-0.0024304	(a) Genetic correlation = 0	-0.382607	-0.34965
-0.00618216	0.000410957	(a) Genetic correlation = 0	-0.382607	-0.34965
-0.00970209	0.0168444	(a) Genetic correlation = 0	-0.382607	-0.34965
0.000536722	-0.00723115	(a) Genetic correlation = 0	-0.382607	-0.34965
0.000805741	0.0432	(a) Genetic correlation = 0	-0.382607	-0.34965
-0.00156545	-0.0185666	(a) Genetic correlation = 0	-0.382607	-0.34965
-0.00469032	0.038783	(a) Genetic correlation = 0	-0.382607	-0.34965
0.00965426	-0.0136096	(a) Genetic correlation = 0	-0.382607	-0.34965
-0.00781795	0.0232228	(a) Genetic correlation = 0	-0.382607	-0.34965
-0.00325199	0.00358035	(a) Genetic correlation = 0	-0.382607	-0.34965
0.00202909	-0.0048085	(a) Genetic correlation = 0	-0.382607	-0.34965
-0.0046915	0.0018923	(a) Genetic correlation = 0	-0.382607	-0.34965
-0.00431566	0.0141513	(a) Genetic correlation = 0	-0.382607	-0.34965
-0.0093933	0.023624	(a) Genetic correlation = 0	-0.382607	-0.34965
-0.00742144	-0.0324388	(a) Genetic correlation = 0	-0.382607	-0.34965
0.000792331	0.0206815	(a) Genetic correlation = 0	-0.382607	-0.34965
-0.00662145	0.00158393	(a) Genetic correlation = 0	-0.382607	-0.34965
-0.00632842	0.0244269	(a) Genetic correlation = 0	-0.382607	-0.34965
0.000695658	0.0480641	(a) Genetic correlation = 0	-0.382607	-0.34965
-0.00369143	0.00223671	(a) Genetic correlation = 0	-0.382607	-0.34965
0.0151906	-0.00752785	(a) Genetic correlation = 0	-0.382607	-0.34965
0.00303673	-0.033728	(a) Genetic correlation = 0	-0.382607	-0.34965
0.0063149	-0.021355	(a) Genetic correlation = 0	-0.382607	-0.34965
0.00661125	-0.00819816	(a) Genetic correlation = 0	-0.382607	-0.34965
-0.00613138	0.00365767	(a) Genetic correlation = 0	-0.382607	-0.34965
0.00731523	0.0230773	(a) Genetic correlation = 0	-0.382607	-0.34965
0.000805738	-0.0126186	(a) Genetic correlation = 0	-0.382607	-0.34965
-0.00388703	0.00226523	(a) Genetic correlation = 0	-0.382607	-0.34965
-0.000525577	0.0140284	(a) Genetic correlation = 0	-0.382607	-0.34965
-0.00647096	0.00926022	(a) Genetic correlation = 0	-0.382607	-0.34965
0.00180583	0.0358401	(a) Genetic correlation = 0	-0.382607	-0.34965
0.000708532	-0.00343012	(a) Genetic correlation = 0	-0.382607	-0.34965
-0.00780146	-0.0177666	(a) Genetic correlation = 0	-0.382607	-0.34965
0.00573467	-0.00311461	(a) Genetic correlation = 0	-0.382607	-0.34965
0.00579445	0.00415133	(a) Genetic correlation = 0	-0.382607	-0.34965
-0.0134083	0.018914	(a) Genetic correlation = 0	-0.382607	-0.34965
0.00719597	0.0199428	(a) Genetic correlation = 0	-0.382607	-0.34965
0.000609486	0.0189381	(a) Genetic correlation = 0	-0.382607	-0.34965
-0.00315015	-0.0106102	(a) Genetic correlation = 0	-0.382607	-0.34965
-0.0125013	0.0220529	(a) Genetic correlation = 0	-0.382607	-0.34965
-0.00529583	-0.0165642	(a) Genetic correlation = 0	-0.382607	-0.34965
-0.0147834	0.009053	(a) Genetic correlation = 0	-0.382607	-0.34965
-0.00140562	-0.00592948	(a) Genetic correlation = 0	-0.382607	-0.34965
-0.00302169	-0.0249297	(a) Genetic correlation = 0	-0.382607	-0.34965
-0.00502445	0.0148564	(a) Genetic correlation = 0	-0.382607	-0.34965
-0.00218039	-0.00977875	(a) Genetic correlation = 0	-0.382607	-0.34965
-0.00477972	0.0170823	(a) Genetic correlation = 0	-0.382607	-0.34965
-0.0153201	0.00840563	(a) Genetic correlation = 0	-0.382607	-0.34965
0.00302536	-0.0273725	(a) Genetic correlation = 0	-0.382607	-0.34965
0.0134785	-0.00271839	(a) Genetic correlation = 0	-0.382607	-0.34965
0.00672542	-0.0172398	(a) Genetic correlation = 0	-0.382607	-0.34965
0.0143003	0.0259902	(a) Genetic correlation = 0	-0.382607	-0.34965
0.00598521	0.0423516	(a) Genetic correlation = 0	-0.382607	-0.34965
0.00200743	-0.0125086	(a) Genetic correlation = 0	-0.382607	-0.34965
0.00326797	-0.0117534	(a) Genetic correlation = 0	-0.382607	-0.34965
0.00195093	-0.0226432	(a) Genetic correlation = 0	-0.382607	-0.34965
0.000114384	-0.00207609	(a) Genetic correlation = 0	-0.382607	-0.34965
-0.0165356	-0.0231716	(a) Genetic correlation = 0	-0.382607	-0.34965
-0.0103033	0.0168596	(a) Genetic correlation = 0	-0.382607	-0.34965
0.00432848	-0.00798716	(a) Genetic correlation = 0	-0.382607	-0.34965
0.00942047	-0.0139855	(a) Genetic correlation = 0	-0.382607	-0.34965
0.00259895	0.000466527	(a) Genetic correlation = 0	-0.382607	-0.34965
0.00477199	-0.0185498	(a) Genetic correlation = 0	-0.382607	-0.34965
0.00621409	0.0290209	(a) Genetic correlation = 0	-0.382607	-0.34965
0.00231939	0.00800202	(a) Genetic correlation = 0	-0.382607	-0.34965
-0.00115583	0.00679352	(a) Genetic correlation = 0	-0.382607	-0.34965
-0.00385342	-0.0056906	(a) Genetic correlation = 0	-0.382607	-0.34965
0.0100427	-0.00672884	(a) Genetic correlation = 0	-0.382607	-0.34965
0.00291596	-0.0348092	(a) Genetic correlation = 0	-0.382607	-0.34965
-0.00110577	-0.00435067	(a) Genetic correlation = 0	-0.382607	-0.34965
-0.00280102	-0.0411664	(a) Genetic correlation = 0	-0.382607	-0.34965
0.0147245	0.0368031	(a) Genetic correlation = 0	-0.382607	-0.34965
0.0101635	-0.0301902	(a) Genetic correlation = 0	-0.382607	-0.34965
-0.0104087	-0.0167378	(a) Genetic correlation = 0	-0.382607	-0.34965
0.00404297	-0.0582293	(a) Genetic correlation = 0	-0.382607	-0.34965
-0.00105253	0.0248863	(a) Genetic correlation = 0	-0.382607	-0.34965
0.00766324	-0.0312149	(a) Genetic correlation = 0	-0.382607	-0.34965
-0.0129442	-0.0182435	(a) Genetic correlation = 0	-0.382607	-0.34965
0.000299977	-0.0236238	(a) Genetic correlation = 0	-0.382607	-0.34965
0.0116868	-0.00647833	(a) Genetic correlation = 0	-0.382607	-0.34965
-0.000476612	-0.0268846	(a) Genetic correlation = 0	-0.382607	-0.34965
0.00957307	-0.025744	(a) Genetic correlation = 0	-0.382607	-0.34965
0.00550124	0.0173568	(a) Genetic correlation = 0	-0.382607	-0.34965
0.0045259	0.00699113	(a) Genetic correlation = 0	-0.382607	-0.34965
-0.0095624	-0.00931547	(a) Genetic correlation = 0	-0.382607	-0.34965
-0.00445546	-0.000689469	(a) Genetic correlation = 0	-0.382607	-0.34965
0.0133177	0.00193358	(a) Genetic correlation = 0	-0.382607	-0.34965
0.00567008	-0.014567	(a) Genetic correlation = 0	-0.382607	-0.34965
0.00962908	-0.023866	(a) Genetic correlation = 0	-0.382607	-0.34965
0.00102593	-0.0167059	(a) Genetic correlation = 0	-0.382607	-0.34965
0.0110612	-0.0149282	(a) Genetic correlation = 0	-0.382607	-0.34965
0.00219102	-0.0174543	(a) Genetic correlation = 0	-0.382607	-0.34965
0.00393253	0.0289176	(a) Genetic correlation = 0	-0.382607	-0.34965
-0.00388635	-0.0254108	(a) Genetic correlation = 0	-0.382607	-0.34965
0.00554283	-0.0277682	(a) Genetic correlation = 0	-0.382607	-0.34965
-0.00400953	-0.0306041	(a) Genetic correlation = 0	-0.382607	-0.34965
-0.000629927	0.0306828	(a) Genetic correlation = 0	-0.382607	-0.34965
-0.00710909	0.0217182	(a) Genetic correlation = 0	-0.382607	-0.34965
0.0136499	-0.0177093	(a) Genetic correlation = 0	-0.382607	-0.34965
-0.0121477	-0.015036	(a) Genetic correlation = 0	-0.382607	-0.34965
0.00140019	0.0757636	(a) Genetic correlation = 0	-0.382607	-0.34965
-0.00704306	0.036161	(a) Genetic correlation = 0	-0.382607	-0.34965
4.40636e-05	-0.0388645	(a) Genetic correlation = 0	-0.382607	-0.34965
0.00720026	-0.00685257	(a) Genetic correlation = 0	-0.382607	-0.34965
0.00390417	0.0109106	(a) Genetic correlation = 0	-0.382607	-0.34965
-0.0141249	-0.0247166	(a) Genetic correlation = 0	-0.382607	-0.34965
-0.00620249	0.0165585	(a) Genetic correlation = 0	-0.382607	-0.34965
0.00270533	-0.0172938	(a) Genetic correlation = 0	-0.382607	-0.34965
-0.000701941	-0.00526855	(a) Genetic correlation = 0	-0.382607	-0.34965
0.00941925	-0.00739697	(a) Genetic correlation = 0	-0.382607	-0.34965
-0.000567627	0.0194431	(a) Genetic correlation = 0	-0.382607	-0.34965
0.0122102	-0.0249371	(a) Genetic correlation = 0	-0.382607	-0.34965
0.00528689	-1.44552e-05	(a) Genetic correlation = 0	-0.382607	-0.34965
-0.00368007	-0.0121781	(a) Genetic correlation = 0	-0.382607	-0.34965
-0.000739602	-0.00309544	(a) Genetic correlation = 0	-0.382607	-0.34965
-0.0030026	-0.0373526	(a) Genetic correlation = 0	-0.382607	-0.34965
-0.00143763	0.00887384	(a) Genetic correlation = 0	-0.382607	-0.34965
-0.0017755	-0.00973688	(a) Genetic correlation = 0	-0.382607	-0.34965
-0.0105911	0.00851433	(a) Genetic correlation = 0	-0.382607	-0.34965
0.00174832	0.0305169	(a) Genetic correlation = 0	-0.382607	-0.34965
-0.000690018	-0.00864123	(a) Genetic correlation = 0	-0.382607	-0.34965
-0.00243411	-0.00324302	(a) Genetic correlation = 0	-0.382607	-0.34965
-0.00443754	-0.0148342	(a) Genetic correlation = 0	-0.382607	-0.34965
0.0199827	0.00561099	(a) Genetic correlation = 0	-0.382607	-0.34965
0.0069516	0.0129792	(a) Genetic correlation = 0	-0.382607	-0.34965
0.00111261	0.00890033	(a) Genetic correlation = 0	-0.382607	-0.34965
0.00706083	0.00535277	(a) Genetic correlation = 0	-0.382607	-0.34965
-0.00879608	0.0302211	(a) Genetic correlation = 0	-0.382607	-0.34965
0.00522529	0.0190391	(a) Genetic correlation = 0	-0.382607	-0.34965
-0.00371616	0.0114023	(a) Genetic correlation = 0	-0.382607	-0.34965
-0.00510209	-0.0103233	(a) Genetic correlation = 0	-0.382607	-0.34965
-0.00995932	0.00507329	(a) Genetic correlation = 0	-0.382607	-0.34965
0.00277403	-0.0183887	(a) Genetic correlation = 0	-0.382607	-0.34965
0.00108125	-0.00199061	(a) Genetic correlation = 0	-0.382607	-0.34965
-0.0137643	-0.011591	(a) Genetic correlation = 0	-0.382607	-0.34965
-0.00754297	0.00365603	(a) Genetic correlation = 0	-0.382607	-0.34965
-0.000201819	-0.0202891	(a) Genetic correlation = 0	-0.382607	-0.34965
0.00435823	-0.00964464	(a) Genetic correlation = 0	-0.382607	-0.34965
-0.0131649	-0.0320765	(a) Genetic correlation = 0	-0.382607	-0.34965
-0.00571857	-0.0263529	(a) Genetic correlation = 0	-0.382607	-0.34965
0.00618662	0.0159612	(a) Genetic correlation = 0	-0.382607	-0.34965
0.0146984	-0.0287778	(a) Genetic correlation = 0	-0.382607	-0.34965
0.00913496	0.00393872	(a) Genetic correlation = 0	-0.382607	-0.34965
0.00689388	-0.0371136	(a) Genetic correlation = 0	-0.382607	-0.34965
-0.00477645	-0.0381831	(a) Genetic correlation = 0	-0.382607	-0.34965
0.00770616	-0.0354133	(a) Genetic correlation = 0	-0.382607	-0.34965
0.0121171	-0.0280761	(a) Genetic correlation = 0	-0.382607	-0.34965
-0.0100383	-0.00303692	(a) Genetic correlation = 0	-0.382607	-0.34965
0.00425607	-0.0136145	(a) Genetic correlation = 0	-0.382607	-0.34965
-0.0139417	0.0288636	(a) Genetic correlation = 0	-0.382607	-0.34965
0.00846275	-0.0232473	(a) Genetic correlation = 0	-0.382607	-0.34965
0.00553256	-0.0151292	(a) Genetic correlation = 0	-0.382607	-0.34965
0.00631515	-0.0127794	(a) Genetic correlation = 0	-0.382607	-0.34965
-0.00298729	-0.0115467	(a) Genetic correlation = 0	-0.382607	-0.34965
-0.00142228	0.0231284	(a) Genetic correlation = 0	-0.382607	-0.34965
0.000559436	0.0390529	(a) Genetic correlation = 0	-0.382607	-0.34965
0.00383557	0.00494187	(a) Genetic correlation = 0	-0.382607	-0.34965
-0.00394391	0.0187095	(a) Genetic correlation = 0	-0.382607	-0.34965
0.00275503	-0.0296147	(a) Genetic correlation = 0	-0.382607	-0.34965
-0.0135146	-0.0189644	(a) Genetic correlation = 0	-0.382607	-0.34965
-0.00276105	0.045402	(a) Genetic correlation = 0	-0.382607	-0.34965
-0.00142194	0.0149134	(a) Genetic correlation = 0	-0.382607	-0.34965
0.000860964	-0.00155817	(a) Genetic correlation = 0	-0.382607	-0.34965
0.00359362	-0.0218341	(a) Genetic correlation = 0	-0.382607	-0.34965
-0.0115544	0.0355793	(a) Genetic correlation = 0	-0.382607	-0.34965
0.00910605	-0.0177853	(a) Genetic correlation = 0	-0.382607	-0.34965
0.00964788	0.0151983	(a) Genetic correlation = 0	-0.382607	-0.34965
-0.00103167	-0.00560881	(a) Genetic correlation = 0	-0.382607	-0.34965
-0.00774535	0.0479969	(a) Genetic correlation = 0	-0.382607	-0.34965
-0.000945744	-0.018148	(a) Genetic correlation = 0	-0.382607	-0.34965
-0.00651596	-0.00589238	(a) Genetic correlation = 0	-0.382607	-0.34965
-0.0103097	0.0283741	(a) Genetic correlation = 0	-0.382607	-0.34965
-0.00358744	-0.00710182	(a) Genetic correlation = 0	-0.382607	-0.34965
-0.00646504	-0.0182657	(a) Genetic correlation = 0	-0.382607	-0.34965
-0.00942012	-0.00714165	(a) Genetic correlation = 0	-0.382607	-0.34965
-0.00434437	-0.0317791	(a) Genetic correlation = 0	-0.382607	-0.34965
-0.00121695	-0.0251958	(a) Genetic correlation = 0	-0.382607	-0.34965
-0.00907456	-0.0251252	(a) Genetic correlation = 0	-0.382607	-0.34965
0.00125288	0.0037303	(a) Genetic correlation = 0	-0.382607	-0.34965
-0.0062586	-0.0315479	(a) Genetic correlation = 0	-0.382607	-0.34965
0.00388932	-0.0140514	(a) Genetic correlation = 0	-0.382607	-0.34965
-0.00568355	-0.0143461	(a) Genetic correlation = 0	-0.382607	-0.34965
0.00409637	0.00343541	(a) Genetic correlation = 0	-0.382607	-0.34965
0.00174263	-0.00306507	(a) Genetic correlation = 0	-0.382607	-0.34965
-0.00930179	0.00513683	(a) Genetic correlation = 0	-0.382607	-0.34965
-5.16008e-05	0.0209654	(a) Genetic correlation = 0	-0.382607	-0.34965
0.0116355	0.00395259	(a) Genetic correlation = 0	-0.382607	-0.34965
0.000118877	-0.00151655	(a) Genetic correlation = 0	-0.382607	-0.34965
0.00190573	0.017707	(a) Genetic correlation = 0	-0.382607	-0.34965
-0.00756523	-0.0257166	(a) Genetic correlation = 0	-0.382607	-0.34965
0.00796326	-0.0141616	(a) Genetic correlation = 0	-0.382607	-0.34965
-0.000537376	0.000732972	(a) Genetic correlation = 0	-0.382607	-0.34965
0.0100558	0.0202834	(a) Genetic correlation = 0	-0.382607	-0.34965
-0.00543149	-0.0134012	(a) Genetic correlation = 0	-0.382607	-0.34965
0.00299747	-0.00379921	(a) Genetic correlation = 0	-0.382607	-0.34965
0.00151036	0.0126996	(a) Genetic correlation = 0	-0.382607	-0.34965
-0.00618207	-0.000576782	(a) Genetic correlation = 0	-0.382607	-0.34965
0.0014527	-0.00311866	(a) Genetic correlation = 0	-0.382607	-0.34965
-0.00478503	0.0113775	(a) Genetic correlation = 0	-0.382607	-0.34965
0.00242672	-0.00789634	(a) Genetic correlation = 0	-0.382607	-0.34965
0.0135155	0.00208486	(a) Genetic correlation = 0	-0.382607	-0.34965
0.00420615	0.0310939	(a) Genetic correlation = 0	-0.382607	-0.34965
0.00554906	-0.0146372	(a) Genetic correlation = 0	-0.382607	-0.34965
-0.00608156	-0.0374504	(a) Genetic correlation = 0	-0.382607	-0.34965
-0.00217865	0.00987422	(a) Genetic correlation = 0	-0.382607	-0.34965
-0.00299652	0.0291106	(a) Genetic correlation = 0	-0.382607	-0.34965
-0.00102718	-0.00610911	(a) Genetic correlation = 0	-0.382607	-0.34965
0.0100936	0.0206039	(a) Genetic correlation = 0	-0.382607	-0.34965
0.00169684	-3.44932e-05	(a) Genetic correlation = 0	-0.382607	-0.34965
0.00386986	0.0192125	(a) Genetic correlation = 0	-0.382607	-0.34965
0.0140408	0.00543949	(a) Genetic correlation = 0	-0.382607	-0.34965
-0.00580762	-0.0206392	(a) Genetic correlation = 0	-0.382607	-0.34965
-0.00414347	-0.031263	(a) Genetic correlation = 0	-0.382607	-0.34965
0.00593332	0.0118602	(a) Genetic correlation = 0	-0.382607	-0.34965
0.00854467	-0.0330221	(a) Genetic correlation = 0	-0.382607	-0.34965
0.00496736	-0.00197935	(a) Genetic correlation = 0	-0.382607	-0.34965
-0.00558735	-0.000540881	(a) Genetic correlation = 0	-0.382607	-0.34965
0.00417168	-0.0169095	(a) Genetic correlation = 0	-0.382607	-0.34965
0.00100152	-0.0068815	(a) Genetic correlation = 0	-0.382607	-0.34965
-0.0276434	0.00851382	(a) Genetic correlation = 0	-0.382607	-0.34965
-0.0103315	0.0067321	(a) Genetic correlation = 0	-0.382607	-0.34965
0.00536084	0.0199704	(a) Genetic correlation = 0	-0.382607	-0.34965
0.00262418	-0.000617537	(a) Genetic correlation = 0	-0.382607	-0.34965
0.00276808	0.00485916	(a) Genetic correlation = 0	-0.382607	-0.34965
0.00396059	-0.0151205	(a) Genetic correlation = 0	-0.382607	-0.34965
0.00836334	0.0202358	(a) Genetic correlation = 0	-0.382607	-0.34965
-0.0135694	-0.0268859	(a) Genetic correlation = 0	-0.382607	-0.34965
-0.0035033	-0.00290194	(a) Genetic correlation = 0	-0.382607	-0.34965
0.0078241	-0.0161772	(a) Genetic correlation = 0	-0.382607	-0.34965
0.00893169	0.0231158	(a) Genetic correlation = 0	-0.382607	-0.34965
0.00182379	0.0165053	(a) Genetic correlation = 0	-0.382607	-0.34965
-0.00919147	0.0040424	(a) Genetic correlation = 0	-0.382607	-0.34965
0.00980051	-0.00317179	(a) Genetic correlation = 0	-0.382607	-0.34965
0.00629698	0.013927	(a) Genetic correlation = 0	-0.382607	-0.34965
0.00288268	0.00548997	(a) Genetic correlation = 0	-0.382607	-0.34965
0.00245193	-0.0216662	(a) Genetic correlation = 0	-0.382607	-0.34965
-0.00484629	-0.0252283	(a) Genetic correlation = 0	-0.382607	-0.34965
0.00956507	0.01487	(a) Genetic correlation = 0	-0.382607	-0.34965
0.0071072	0.0194283	(a) Genetic correlation = 0	-0.382607	-0.34965
0.0056295	-0.00981374	(a) Genetic correlation = 0	-0.382607	-0.34965
-0.000422059	0.00198988	(a) Genetic correlation = 0	-0.382607	-0.34965
0.000534054	-0.0214563	(a) Genetic correlation = 0	-0.382607	-0.34965
0.00147861	-0.00388634	(a) Genetic correlation = 0	-0.382607	-0.34965
0.00557603	0.0184178	(a) Genetic correlation = 0	-0.382607	-0.34965
0.00645145	0.00449954	(a) Genetic correlation = 0	-0.382607	-0.34965
-0.00309887	0.0223386	(a) Genetic correlation = 0	-0.382607	-0.34965
0.00833688	0.015947	(a) Genetic correlation = 0	-0.382607	-0.34965
0.00325899	-0.0140665	(a) Genetic correlation = 0	-0.382607	-0.34965
-0.0046614	0.00994816	(a) Genetic correlation = 0	-0.382607	-0.34965
0.00778024	0.0312495	(a) Genetic correlation = 0	-0.382607	-0.34965
-0.00508689	0.00686845	(a) Genetic correlation = 0	-0.382607	-0.34965
0.00528349	0.00730867	(a) Genetic correlation = 0	-0.382607	-0.34965
-0.00209473	-0.0270336	(a) Genetic correlation = 0	-0.382607	-0.34965
0.000921233	0.00621692	(a) Genetic correlation = 0	-0.382607	-0.34965
0.00789809	0.0161287	(a) Genetic correlation = 0	-0.382607	-0.34965
-0.00104342	-0.0115359	(a) Genetic correlation = 0	-0.382607	-0.34965
-0.0046546	0.0175647	(a) Genetic correlation = 0	-0.382607	-0.34965
-0.00735209	0.0162667	(a) Genetic correlation = 0	-0.382607	-0.34965
-0.00566239	-0.0187427	(a) Genetic correlation = 0	-0.382607	-0.34965
-0.00842423	0.00721712	(a) Genetic correlation = 0	-0.382607	-0.34965
0.00344554	-0.0104595	(a) Genetic correlation = 0	-0.382607	-0.34965
0.00202657	0.0204459	(a) Genetic correlation = 0	-0.382607	-0.34965
-0.00362107	0.0164178	(a) Genetic correlation = 0	-0.382607	-0.34965
0.0105519	-0.0135701	(a) Genetic correlation = 0	-0.382607	-0.34965
-0.00539591	-0.0337165	(a) Genetic correlation = 0	-0.382607	-0.34965
0.000218932	-0.0140945	(a) Genetic correlation = 0	-0.382607	-0.34965
0.00944827	-0.0460732	(a) Genetic correlation = 0	-0.382607	-0.34965
0.00478461	0.0187606	(a) Genetic correlation = 0	-0.382607	-0.34965
-0.0175838	0.0406502	(a) Genetic correlation = 0	-0.382607	-0.34965
0.000398952	0.0217847	(a) Genetic correlation = 0	-0.382607	-0.34965
0.00308162	-0.0130328	(a) Genetic correlation = 0	-0.382607	-0.34965
0.00385275	0.0225912	(a) Genetic correlation = 0	-0.382607	-0.34965
-0.00112602	0.0658143	(a) Genetic correlation = 0	-0.382607	-0.34965
0.00275757	-0.0154259	(a) Genetic correlation = 0	-0.382607	-0.34965
-0.00247482	-0.0103566	(a) Genetic correlation = 0	-0.382607	-0.34965
-0.00308476	-0.0135529	(a) Genetic correlation = 0	-0.382607	-0.34965
0.00855454	0.0110905	(a) Genetic correlation = 0	-0.382607	-0.34965
-0.00560752	0.0364341	(a) Genetic correlation = 0	-0.382607	-0.34965
-0.00364523	-0.00235553	(a) Genetic correlation = 0	-0.382607	-0.34965
0.00171914	-0.00174574	(a) Genetic correlation = 0	-0.382607	-0.34965
-0.00747114	0.0124578	(a) Genetic correlation = 0	-0.382607	-0.34965
0.0151706	0.0320723	(a) Genetic correlation = 0	-0.382607	-0.34965
-0.0141288	0.0323061	(a) Genetic correlation = 0	-0.382607	-0.34965
0.00232666	0.0148084	(a) Genetic correlation = 0	-0.382607	-0.34965
-0.00200382	0.00318408	(a) Genetic correlation = 0	-0.382607	-0.34965
0.00343362	0.00678748	(a) Genetic correlation = 0	-0.382607	-0.34965
-0.0161747	0.0267047	(a) Genetic correlation = 0	-0.382607	-0.34965
-0.00458579	0.00438274	(a) Genetic correlation = 0	-0.382607	-0.34965
-0.0073569	-0.00081651	(a) Genetic correlation = 0	-0.382607	-0.34965
0.00606285	0.00353959	(a) Genetic correlation = 0	-0.382607	-0.34965
-0.00102967	0.0261336	(a) Genetic correlation = 0	-0.382607	-0.34965
0.0028441	-0.0421576	(a) Genetic correlation = 0	-0.382607	-0.34965
8.4302e-05	-0.00336421	(a) Genetic correlation = 0	-0.382607	-0.34965
0.00528909	-0.0370006	(a) Genetic correlation = 0	-0.382607	-0.34965
0.00171979	-0.0271712	(a) Genetic correlation = 0	-0.382607	-0.34965
-0.0031976	0.0140468	(a) Genetic correlation = 0	-0.382607	-0.34965
-0.000561327	-0.0232536	(a) Genetic correlation = 0	-0.382607	-0.34965
0.00590292	0.00702331	(a) Genetic correlation = 0	-0.382607	-0.34965
-0.00488383	-0.0212912	(a) Genetic correlation = 0	-0.382607	-0.34965
-0.00664432	0.0335925	(a) Genetic correlation = 0	-0.382607	-0.34965
0.00533988	0.00353077	(a) Genetic correlation = 0	-0.382607	-0.34965
-0.0148966	0.0277207	(a) Genetic correlation = 0	-0.382607	-0.34965
-0.00813288	-0.0170712	(a) Genetic correlation = 0	-0.382607	-0.34965
0.00502987	0.0149354	(a) Genetic correlation = 0	-0.382607	-0.34965
-0.00246034	0.00369921	(a) Genetic correlation = 0	-0.382607	-0.34965
-0.00410119	-0.0420451	(a) Genetic correlation = 0	-0.382607	-0.34965
0.0139815	-0.0136421	(a) Genetic correlation = 0	-0.382607	-0.34965
-0.000976518	-0.000163751	(a) Genetic correlation = 0	-0.382607	-0.34965
-0.00136467	-0.026056	(a) Genetic correlation = 0	-0.382607	-0.34965
-0.00414754	0.0102261	(a) Genetic correlation = 0	-0.382607	-0.34965
0.00482487	-0.00697713	(a) Genetic correlation = 0	-0.382607	-0.34965
-0.0109916	-0.0015253	(a) Genetic correlation = 0	-0.382607	-0.34965
-0.00615209	-0.0138134	(a) Genetic correlation = 0	-0.382607	-0.34965
0.00226683	-0.0333115	(a) Genetic correlation = 0	-0.382607	-0.34965
0.00162126	-0.0139797	(a) Genetic correlation = 0	-0.382607	-0.34965
0.0122897	0.00121798	(a) Genetic correlation = 0	-0.382607	-0.34965
0.000608766	-0.0189474	(a) Genetic correlation = 0	-0.382607	-0.34965
0.00400175	0.0387227	(a) Genetic correlation = 0	-0.382607	-0.34965
0.00563835	-0.0251863	(a) Genetic correlation = 0	-0.382607	-0.34965
0.000180113	-0.0040411	(a) Genetic correlation = 0	-0.382607	-0.34965
0.0129301	-0.00334721	(a) Genetic correlation = 0	-0.382607	-0.34965
0.00663066	-0.0393424	(a) Genetic correlation = 0	-0.382607	-0.34965
-0.00267197	0.00970508	(a) Genetic correlation = 0	-0.382607	-0.34965
-0.00812091	0.00281671	(a) Genetic correlation = 0	-0.382607	-0.34965
0.00224318	-0.0230225	(a) Genetic correlation = 0	-0.382607	-0.34965
0.00294109	-0.00784167	(a) Genetic correlation = 0	-0.382607	-0.34965
-0.0128779	0.00433303	(a) Genetic correlation = 0	-0.382607	-0.34965
-0.0106959	-0.0157894	(a) Genetic correlation = 0	-0.382607	-0.34965
0.00941303	0.0364121	(a) Genetic correlation = 0	-0.382607	-0.34965
0.00824747	-0.000782004	(a) Genetic correlation = 0	-0.382607	-0.34965
-0.00996583	-0.0111057	(a) Genetic correlation = 0	-0.382607	-0.34965
0.00621053	-0.0114794	(a) Genetic correlation = 0	-0.382607	-0.34965
-0.00542959	-0.00937661	(a) Genetic correlation = 0	-0.382607	-0.34965
0.00358537	-0.0241071	(a) Genetic correlation = 0	-0.382607	-0.34965
-0.0145505	-0.00669497	(a) Genetic correlation = 0	-0.382607	-0.34965
-0.00888035	0.00959426	(a) Genetic correlation = 0	-0.382607	-0.34965
-0.000659914	-0.00568037	(a) Genetic correlation = 0	-0.382607	-0.34965
0.0082751	-0.0177787	(a) Genetic correlation = 0	-0.382607	-0.34965
0.0131196	0.0157325	(a) Genetic correlation = 0	-0.382607	-0.34965
0.00409688	-0.030157	(a) Genetic correlation = 0	-0.382607	-0.34965
-0.00375933	-0.00200746	(a) Genetic correlation = 0	-0.382607	-0.34965
0.011029	-0.00427759	(a) Genetic correlation = 0	-0.382607	-0.34965
0.00316154	0.00505573	(a) Genetic correlation = 0	-0.382607	-0.34965
-0.0133127	0.00348493	(a) Genetic correlation = 0	-0.382607	-0.34965
-0.000649224	0.013676	(a) Genetic correlation = 0	-0.382607	-0.34965
0.00013225	-0.000163595	(a) Genetic correlation = 0	-0.382607	-0.34965
0.00351411	-0.00391745	(a) Genetic correlation = 0	-0.382607	-0.34965
-0.0111477	-0.00186909	(a) Genetic correlation = 0	-0.382607	-0.34965
-0.00763649	0.00296112	(a) Genetic correlation = 0	-0.382607	-0.34965
-0.00573165	-0.00327057	(a) Genetic correlation = 0	-0.382607	-0.34965
-0.00412857	0.00190777	(a) Genetic correlation = 0	-0.382607	-0.34965
-0.00727486	0.00988863	(a) Genetic correlation = 0	-0.382607	-0.34965
0.013305	-0.000667088	(a) Genetic correlation = 0	-0.382607	-0.34965
-0.00769529	0.00755909	(a) Genetic correlation = 0	-0.382607	-0.34965
0.000289223	-0.0056218	(a) Genetic correlation = 0	-0.382607	-0.34965
0.00224839	-0.000851874	(a) Genetic correlation = 0	-0.382607	-0.34965
-0.00374205	-0.00641416	(a) Genetic correlation = 0	-0.382607	-0.34965
0.011619	-0.00303523	(a) Genetic correlation = 0	-0.382607	-0.34965
0.00890165	-0.00494602	(a) Genetic correlation = 0	-0.382607	-0.34965
-0.000775222	0.00310022	(a) Genetic correlation = 0	-0.382607	-0.34965
-0.00577454	0.00529549	(a) Genetic correlation = 0	-0.382607	-0.34965
-0.0101796	-0.000309064	(a) Genetic correlation = 0	-0.382607	-0.34965
-0.00145145	0.00382879	(a) Genetic correlation = 0	-0.382607	-0.34965
-0.0101705	-0.00986261	(a) Genetic correlation = 0	-0.382607	-0.34965
0.00835615	-0.000721256	(a) Genetic correlation = 0	-0.382607	-0.34965
-0.00653547	0.00770224	(a) Genetic correlation = 0	-0.382607	-0.34965
0.012537	-0.00177046	(a) Genetic correlation = 0	-0.382607	-0.34965
0.0129345	0.0156082	(a) Genetic correlation = 0	-0.382607	-0.34965
-0.00810033	0.00568451	(a) Genetic correlation = 0	-0.382607	-0.34965
-0.0138043	-0.00812885	(a) Genetic correlation = 0	-0.382607	-0.34965
0.00270142	-0.0063437	(a) Genetic correlation = 0	-0.382607	-0.34965
0.000670475	0.00138389	(a) Genetic correlation = 0	-0.382607	-0.34965
0.00252251	-0.000794252	(a) Genetic correlation = 0	-0.382607	-0.34965
0.0105883	0.00598688	(a) Genetic correlation = 0	-0.382607	-0.34965
4.84083e-05	-0.00516979	(a) Genetic correlation = 0	-0.382607	-0.34965
0.000381049	0.00318952	(a) Genetic correlation = 0	-0.382607	-0.34965
0.00526086	-0.0133718	(a) Genetic correlation = 0	-0.382607	-0.34965
0.0046151	0.00923689	(a) Genetic correlation = 0	-0.382607	-0.34965
-0.00353852	0.00687099	(a) Genetic correlation = 0	-0.382607	-0.34965
0.0151509	-0.00236106	(a) Genetic correlation = 0	-0.382607	-0.34965
0.00663324	-0.000628473	(a) Genetic correlation = 0	-0.382607	-0.34965
-0.00742953	0.00555928	(a) Genetic correlation = 0	-0.382607	-0.34965
0.00430793	-0.00296053	(a) Genetic correlation = 0	-0.382607	-0.34965
0.00391471	-0.0126755	(a) Genetic correlation = 0	-0.382607	-0.34965
-0.00952331	0.00666717	(a) Genetic correlation = 0	-0.382607	-0.34965
0.00230214	-0.00240105	(a) Genetic correlation = 0	-0.382607	-0.34965
0.00879084	-0.00405527	(a) Genetic correlation = 0	-0.382607	-0.34965
-0.00332878	0.00556812	(a) Genetic correlation = 0	-0.382607	-0.34965
0.00907512	0.000495629	(a) Genetic correlation = 0	-0.382607	-0.34965
-0.000774963	-0.0036605	(a) Genetic correlation = 0	-0.382607	-0.34965
-0.000332824	-0.00266074	(a) Genetic correlation = 0	-0.382607	-0.34965
-0.00960771	0.00479979	(a) Genetic correlation = 0	-0.382607	-0.34965
0.00222216	-0.00584843	(a) Genetic correlation = 0	-0.382607	-0.34965
0.00404849	-0.00512419	(a) Genetic correlation = 0	-0.382607	-0.34965
-0.0170903	-0.0020258	(a) Genetic correlation = 0	-0.382607	-0.34965
-0.0127811	-0.000989461	(a) Genetic correlation = 0	-0.382607	-0.34965
-0.00250731	-0.00847464	(a) Genetic correlation = 0	-0.382607	-0.34965
-0.000443012	-0.00781913	(a) Genetic correlation = 0	-0.382607	-0.34965
0.00618726	-0.00934431	(a) Genetic correlation = 0	-0.382607	-0.34965
0.0107039	-0.000164549	(a) Genetic correlation = 0	-0.382607	-0.34965
-0.0103136	0.00637384	(a) Genetic correlation = 0	-0.382607	-0.34965
0.00207409	0.0042235	(a) Genetic correlation = 0	-0.382607	-0.34965
-0.00800982	-0.00997719	(a) Genetic correlation = 0	-0.382607	-0.34965
-0.00369943	-0.000848855	(a) Genetic correlation = 0	-0.382607	-0.34965
-0.0154239	0.000645615	(a) Genetic correlation = 0	-0.382607	-0.34965
-0.00867562	-0.00156203	(a) Genetic correlation = 0	-0.382607	-0.34965
-0.00108297	-0.00852929	(a) Genetic correlation = 0	-0.382607	-0.34965
0.00145586	0.00460283	(a) Genetic correlation = 0	-0.382607	-0.34965
0.00702905	-0.00134579	(a) Genetic correlation = 0	-0.382607	-0.34965
0.00564502	-0.00113783	(a) Genetic correlation = 0	-0.382607	-0.34965
0.00457866	0.00564851	(a) Genetic correlation = 0	-0.382607	-0.34965
0.00352183	-0.00210489	(a) Genetic correlation = 0	-0.382607	-0.34965
-0.00438097	0.00197205	(a) Genetic correlation = 0	-0.382607	-0.34965
0.0100916	0.00829069	(a) Genetic correlation = 0	-0.382607	-0.34965
0.00532513	-6.36609e-05	(a) Genetic correlation = 0	-0.382607	-0.34965
0.00623701	-0.000510972	(a) Genetic correlation = 0	-0.382607	-0.34965
0.00758765	-0.00575388	(a) Genetic correlation = 0	-0.382607	-0.34965
0.000420798	-0.00287677	(a) Genetic correlation = 0	-0.382607	-0.34965
-0.00173793	-0.00147194	(a) Genetic correlation = 0	-0.382607	-0.34965
0.00332006	0.00760099	(a) Genetic correlation = 0	-0.382607	-0.34965
-0.00177883	0.00277333	(a) Genetic correlation = 0	-0.382607	-0.34965
-0.00340391	-0.00322087	(a) Genetic correlation = 0	-0.382607	-0.34965
0.0101989	0.00273636	(a) Genetic correlation = 0	-0.382607	-0.34965
0.0048233	0.00770871	(a) Genetic correlation = 0	-0.382607	-0.34965
0.00969758	-0.00755432	(a) Genetic correlation = 0	-0.382607	-0.34965
0.0061747	-0.000619668	(a) Genetic correlation = 0	-0.382607	-0.34965
0.00241067	-0.0112068	(a) Genetic correlation = 0	-0.382607	-0.34965
-0.0111894	0.00473521	(a) Genetic correlation = 0	-0.382607	-0.34965
0.00481358	-0.00723296	(a) Genetic correlation = 0	-0.382607	-0.34965
-0.00532608	0.00104297	(a) Genetic correlation = 0	-0.382607	-0.34965
0.00356533	-0.000660994	(a) Genetic correlation = 0	-0.382607	-0.34965
0.00796995	-0.00442913	(a) Genetic correlation = 0	-0.382607	-0.34965
0.000111514	-0.00459896	(a) Genetic correlation = 0	-0.382607	-0.34965
0.0128795	0.00141956	(a) Genetic correlation = 0	-0.382607	-0.34965
0.0016159	-0.00905825	(a) Genetic correlation = 0	-0.382607	-0.34965
0.0114979	-0.00291452	(a) Genetic correlation = 0	-0.382607	-0.34965
0.00724884	-0.00796837	(a) Genetic correlation = 0	-0.382607	-0.34965
-0.00134099	-0.00184265	(a) Genetic correlation = 0	-0.382607	-0.34965
-0.0024491	-0.00623321	(a) Genetic correlation = 0	-0.382607	-0.34965
0.000847612	-0.00405828	(a) Genetic correlation = 0	-0.382607	-0.34965
-0.00337258	-0.00168652	(a) Genetic correlation = 0	-0.382607	-0.34965
0.00573701	0.00489363	(a) Genetic correlation = 0	-0.382607	-0.34965
0.00947019	-0.00686861	(a) Genetic correlation = 0	-0.382607	-0.34965
0.0117992	-0.00948681	(a) Genetic correlation = 0	-0.382607	-0.34965
-0.00770773	-0.0013897	(a) Genetic correlation = 0	-0.382607	-0.34965
0.00589931	0.00504218	(a) Genetic correlation = 0	-0.382607	-0.34965
-0.00166904	0.00835121	(a) Genetic correlation = 0	-0.382607	-0.34965
-0.00863582	0.00682583	(a) Genetic correlation = 0	-0.382607	-0.34965
0.000889993	4.05844e-05	(a) Genetic correlation = 0	-0.382607	-0.34965
0.00524979	-0.00927473	(a) Genetic correlation = 0	-0.382607	-0.34965
-0.00724154	0.00500315	(a) Genetic correlation = 0	-0.382607	-0.34965
-0.00886615	-0.00966289	(a) Genetic correlation = 0	-0.382607	-0.34965
0.0148858	0.00379052	(a) Genetic correlation = 0	-0.382607	-0.34965
-0.00109101	0.00355162	(a) Genetic correlation = 0	-0.382607	-0.34965
0.00876405	0.00667758	(a) Genetic correlation = 0	-0.382607	-0.34965
0.00738929	0.00499387	(a) Genetic correlation = 0	-0.382607	-0.34965
0.00178315	-0.00500543	(a) Genetic correlation = 0	-0.382607	-0.34965
-0.0084701	-0.00729983	(a) Genetic correlation = 0	-0.382607	-0.34965
0.00359743	-0.0151293	(a) Genetic correlation = 0	-0.382607	-0.34965
0.00284162	0.00719473	(a) Genetic correlation = 0	-0.382607	-0.34965
-0.00216729	0.0041357	(a) Genetic correlation = 0	-0.382607	-0.34965
0.00847555	-0.0037844	(a) Genetic correlation = 0	-0.382607	-0.34965
-0.012055	0.00420147	(a) Genetic correlation = 0	-0.382607	-0.34965
-0.0116575	-0.000174194	(a) Genetic correlation = 0	-0.382607	-0.34965
-0.00242674	-0.00312234	(a) Genetic correlation = 0	-0.382607	-0.34965
0.0104239	0.00050413	(a) Genetic correlation = 0	-0.382607	-0.34965
-0.00285168	2.50558e-05	(a) Genetic correlation = 0	-0.382607	-0.34965
0.000607524	0.012848	(a) Genetic correlation = 0	-0.382607	-0.34965
-0.000368318	0.00795078	(a) Genetic correlation = 0	-0.382607	-0.34965
-0.0089148	-0.00443458	(a) Genetic correlation = 0	-0.382607	-0.34965
-0.00675464	-0.00587443	(a) Genetic correlation = 0	-0.382607	-0.34965
0.00059174	-0.00369809	(a) Genetic correlation = 0	-0.382607	-0.34965
0.00231202	-0.00146512	(a) Genetic correlation = 0	-0.382607	-0.34965
-0.0069333	-0.00326071	(a) Genetic correlation = 0	-0.382607	-0.34965
-0.000473994	0.00743037	(a) Genetic correlation = 0	-0.382607	-0.34965
0.00207847	0.00285871	(a) Genetic correlation = 0	-0.382607	-0.34965
0.00555137	-0.00260768	(a) Genetic correlation = 0	-0.382607	-0.34965
-0.00317581	0.00149871	(a) Genetic correlation = 0	-0.382607	-0.34965
0.00157353	6.24364e-05	(a) Genetic correlation = 0	-0.382607	-0.34965
-0.000777196	0.00364418	(a) Genetic correlation = 0	-0.382607	-0.34965
0.00524209	-0.00461849	(a) Genetic correlation = 0	-0.382607	-0.34965
0.00520194	0.0011388	(a) Genetic correlation = 0	-0.382607	-0.34965
0.00957487	-0.0014888	(a) Genetic correlation = 0	-0.382607	-0.34965
-0.00254829	-0.00376461	(a) Genetic correlation = 0	-0.382607	-0.34965
-0.00804783	7.70644e-05	(a) Genetic correlation = 0	-0.382607	-0.34965
-0.00617105	-0.00728025	(a) Genetic correlation = 0	-0.382607	-0.34965
0.000795658	-0.00530359	(a) Genetic correlation = 0	-0.382607	-0.34965
-0.00819184	0.00311325	(a) Genetic correlation = 0	-0.382607	-0.34965
0.0135854	0.00268761	(a) Genetic correlation = 0	-0.382607	-0.34965
0.0126522	0.000839581	(a) Genetic correlation = 0	-0.382607	-0.34965
0.00918324	-0.00452571	(a) Genetic correlation = 0	-0.382607	-0.34965
-0.0114458	-0.00854131	(a) Genetic correlation = 0	-0.382607	-0.34965
-0.00377273	0.00061662	(a) Genetic correlation = 0	-0.382607	-0.34965
-0.00281933	0.00705834	(a) Genetic correlation = 0	-0.382607	-0.34965
0.00791765	-0.00563491	(a) Genetic correlation = 0	-0.382607	-0.34965
0.00348858	0.00796335	(a) Genetic correlation = 0	-0.382607	-0.34965
0.0094809	-0.00827762	(a) Genetic correlation = 0	-0.382607	-0.34965
-0.00167587	-0.0107345	(a) Genetic correlation = 0	-0.382607	-0.34965
0.00219873	0.00275441	(a) Genetic correlation = 0	-0.382607	-0.34965
0.00340888	-0.00271046	(a) Genetic correlation = 0	-0.382607	-0.34965
0.00158745	-0.00106207	(a) Genetic correlation = 0	-0.382607	-0.34965
-0.000809886	-0.00250347	(a) Genetic correlation = 0	-0.382607	-0.34965
-0.00335659	0.00152892	(a) Genetic correlation = 0	-0.382607	-0.34965
0.00775362	0.0146696	(a) Genetic correlation = 0	-0.382607	-0.34965
-0.0100615	-0.00161504	(a) Genetic correlation = 0	-0.382607	-0.34965
-0.00238472	0.00788991	(a) Genetic correlation = 0	-0.382607	-0.34965
-0.00136373	0.00213036	(a) Genetic correlation = 0	-0.382607	-0.34965
0.00485025	0.00454333	(a) Genetic correlation = 0	-0.382607	-0.34965
0.00815892	0.00519684	(a) Genetic correlation = 0	-0.382607	-0.34965
-0.00504812	0.000683918	(a) Genetic correlation = 0	-0.382607	-0.34965
0.00239449	-0.00913794	(a) Genetic correlation = 0	-0.382607	-0.34965
-0.00469782	0.00357717	(a) Genetic correlation = 0	-0.382607	-0.34965
-0.0118141	-0.00181716	(a) Genetic correlation = 0	-0.382607	-0.34965
0.00200103	0.00203546	(a) Genetic correlation = 0	-0.382607	-0.34965
0.00360049	0.00245426	(a) Genetic correlation = 0	-0.382607	-0.34965
0.00486702	0.000601325	(a) Genetic correlation = 0	-0.382607	-0.34965
0.00336696	-0.00733295	(a) Genetic correlation = 0	-0.382607	-0.34965
0.0144609	0.00436334	(a) Genetic correlation = 0	-0.382607	-0.34965
-0.00321518	0.00432142	(a) Genetic correlation = 0	-0.382607	-0.34965
-0.00600676	0.00881344	(a) Genetic correlation = 0	-0.382607	-0.34965
-0.00424651	-0.000874134	(a) Genetic correlation = 0	-0.382607	-0.34965
0.00933024	-0.00156114	(a) Genetic correlation = 0	-0.382607	-0.34965
0.00126416	-0.00153952	(a) Genetic correlation = 0	-0.382607	-0.34965
-0.00463244	-0.00838293	(a) Genetic correlation = 0	-0.382607	-0.34965
-0.00714616	0.00181169	(a) Genetic correlation = 0	-0.382607	-0.34965
0.0143735	0.00905305	(a) Genetic correlation = 0	-0.382607	-0.34965
0.0123248	-0.00477971	(a) Genetic correlation = 0	-0.382607	-0.34965
-0.00117192	0.00314004	(a) Genetic correlation = 0	-0.382607	-0.34965
-0.0118703	0.00364439	(a) Genetic correlation = 0	-0.382607	-0.34965
-0.00215563	0.00163692	(a) Genetic correlation = 0	-0.382607	-0.34965
0.00339525	0.0096682	(a) Genetic correlation = 0	-0.382607	-0.34965
-0.00120253	0.00753049	(a) Genetic correlation = 0	-0.382607	-0.34965
0.00690145	0.00318227	(a) Genetic correlation = 0	-0.382607	-0.34965
0.00229095	-0.00150285	(a) Genetic correlation = 0	-0.382607	-0.34965
0.0138998	-0.00174588	(a) Genetic correlation = 0	-0.382607	-0.34965
-0.0010334	-0.00358516	(a) Genetic correlation = 0	-0.382607	-0.34965
-0.000306611	0.00574679	(a) Genetic correlation = 0	-0.382607	-0.34965
0.0101039	0.00453724	(a) Genetic correlation = 0	-0.382607	-0.34965
0.0044601	0.00516548	(a) Genetic correlation = 0	-0.382607	-0.34965
0.00645788	-0.00372376	(a) Genetic correlation = 0	-0.382607	-0.34965
-0.00565649	-0.00437981	(a) Genetic correlation = 0	-0.382607	-0.34965
-0.000935639	0.00846917	(a) Genetic correlation = 0	-0.382607	-0.34965
0.0074713	0.000766207	(a) Genetic correlation = 0	-0.382607	-0.34965
0.00164929	0.00890852	(a) Genetic correlation = 0	-0.382607	-0.34965
-0.00660104	0.000336446	(a) Genetic correlation = 0	-0.382607	-0.34965
0.00293478	0.0019746	(a) Genetic correlation = 0	-0.382607	-0.34965
-0.00612235	-0.00178538	(a) Genetic correlation = 0	-0.382607	-0.34965
0.0033149	0.00753573	(a) Genetic correlation = 0	-0.382607	-0.34965
-0.000971507	-0.00184268	(a) Genetic correlation = 0	-0.382607	-0.34965
-0.00163101	0.000778526	(a) Genetic correlation = 0	-0.382607	-0.34965
0.00230441	0.00324487	(a) Genetic correlation = 0	-0.382607	-0.34965
-0.00188838	-0.00990585	(a) Genetic correlation = 0	-0.382607	-0.34965
0.00646846	0.00509089	(a) Genetic correlation = 0	-0.382607	-0.34965
0.0141359	-0.0030288	(a) Genetic correlation = 0	-0.382607	-0.34965
0.0112508	0.00734264	(a) Genetic correlation = 0	-0.382607	-0.34965
0.00782244	0.00905885	(a) Genetic correlation = 0	-0.382607	-0.34965
-0.0072174	0.00185247	(a) Genetic correlation = 0	-0.382607	-0.34965
-0.00282181	0.0063646	(a) Genetic correlation = 0	-0.382607	-0.34965
0.00755799	-0.00414761	(a) Genetic correlation = 0	-0.382607	-0.34965
-0.00285953	-0.0104865	(a) Genetic correlation = 0	-0.382607	-0.34965
-0.00755068	0.00945336	(a) Genetic correlation = 0	-0.382607	-0.34965
0.0023241	0.00549843	(a) Genetic correlation = 0	-0.382607	-0.34965
-0.00561102	0.00515761	(a) Genetic correlation = 0	-0.382607	-0.34965
-0.00308502	0.01123	(a) Genetic correlation = 0	-0.382607	-0.34965
0.00465142	0.00120336	(a) Genetic correlation = 0	-0.382607	-0.34965
-0.00404329	0.00355866	(a) Genetic correlation = 0	-0.382607	-0.34965
-0.00490672	0.0114731	(a) Genetic correlation = 0	-0.382607	-0.34965
-0.00428934	-0.00719132	(a) Genetic correlation = 0	-0.382607	-0.34965
0.00946013	0.00701114	(a) Genetic correlation = 0	-0.382607	-0.34965
0.00780523	-0.00744634	(a) Genetic correlation = 0	-0.382607	-0.34965
-0.00482871	0.0056216	(a) Genetic correlation = 0	-0.382607	-0.34965
-0.00173947	0.00410455	(a) Genetic correlation = 0	-0.382607	-0.34965
-0.00853281	-0.000907467	(a) Genetic correlation = 0	-0.382607	-0.34965
-0.00739873	-0.0128661	(a) Genetic correlation = 0	-0.382607	-0.34965
0.0238456	0.00365266	(a) Genetic correlation = 0	-0.382607	-0.34965
-0.018053	-0.00458368	(a) Genetic correlation = 0	-0.382607	-0.34965
-0.00589867	-0.00925038	(a) Genetic correlation = 0	-0.382607	-0.34965
0.00483136	0.00206646	(a) Genetic correlation = 0	-0.382607	-0.34965
-0.00383715	0.00516158	(a) Genetic correlation = 0	-0.382607	-0.34965
0.00327534	0.00733166	(a) Genetic correlation = 0	-0.382607	-0.34965
0.00990643	0.0143256	(a) Genetic correlation = 0	-0.382607	-0.34965
-0.0120508	-0.000187119	(a) Genetic correlation = 0	-0.382607	-0.34965
0.00100669	-0.00525026	(a) Genetic correlation = 0	-0.382607	-0.34965
-0.00281443	-0.00977003	(a) Genetic correlation = 0	-0.382607	-0.34965
0.0168142	0.00506285	(a) Genetic correlation = 0	-0.382607	-0.34965
-0.00741828	0.00111041	(a) Genetic correlation = 0	-0.382607	-0.34965
0.00371702	0.0018642	(a) Genetic correlation = 0	-0.382607	-0.34965
-0.00634783	0.00123831	(a) Genetic correlation = 0	-0.382607	-0.34965
0.00123188	-0.0105176	(a) Genetic correlation = 0	-0.382607	-0.34965
0.0109344	0.0097868	(a) Genetic correlation = 0	-0.382607	-0.34965
0.00926762	-0.00329052	(a) Genetic correlation = 0	-0.382607	-0.34965
-0.00285005	-0.000721765	(a) Genetic correlation = 0	-0.382607	-0.34965
-0.0120197	-0.00386493	(a) Genetic correlation = 0	-0.382607	-0.34965
0.00362446	-0.000525846	(a) Genetic correlation = 0	-0.382607	-0.34965
-0.00221792	-0.00113525	(a) Genetic correlation = 0	-0.382607	-0.34965
-0.00129618	0.0111461	(a) Genetic correlation = 0	-0.382607	-0.34965
-0.010015	0.00801034	(a) Genetic correlation = 0	-0.382607	-0.34965
-0.00153506	-0.00627983	(a) Genetic correlation = 0	-0.382607	-0.34965
-0.0138838	-0.00873904	(a) Genetic correlation = 0	-0.382607	-0.34965
0.00524045	-0.00127529	(a) Genetic correlation = 0	-0.382607	-0.34965
0.0018327	-0.00865642	(a) Genetic correlation = 0	-0.382607	-0.34965
-0.00696675	-0.0023152	(a) Genetic correlation = 0	-0.382607	-0.34965
-0.00934469	-0.0011979	(a) Genetic correlation = 0	-0.382607	-0.34965
-0.00451383	0.00223677	(a) Genetic correlation = 0	-0.382607	-0.34965
-0.0134314	0.00486927	(a) Genetic correlation = 0	-0.382607	-0.34965
0.00748157	0.00152168	(a) Genetic correlation = 0	-0.382607	-0.34965
0.00473128	0.00265867	(a) Genetic correlation = 0	-0.382607	-0.34965
0.00888605	0.0017118	(a) Genetic correlation = 0	-0.382607	-0.34965
-0.00751913	0.00117328	(a) Genetic correlation = 0	-0.382607	-0.34965
-0.00137796	0.00173357	(a) Genetic correlation = 0	-0.382607	-0.34965
0.00560041	-0.00107279	(a) Genetic correlation = 0	-0.382607	-0.34965
-0.00219814	-0.0110612	(a) Genetic correlation = 0	-0.382607	-0.34965
-0.00885036	-0.00289648	(a) Genetic correlation = 0	-0.382607	-0.34965
0.0128554	-0.000446085	(a) Genetic correlation = 0	-0.382607	-0.34965
0.00177218	0.000213349	(a) Genetic correlation = 0	-0.382607	-0.34965
-0.00463373	0.0102411	(a) Genetic correlation = 0	-0.382607	-0.34965
-0.00567013	-0.00624319	(a) Genetic correlation = 0	-0.382607	-0.34965
-0.00202232	0.00741339	(a) Genetic correlation = 0	-0.382607	-0.34965
0.00746324	0.00841823	(a) Genetic correlation = 0	-0.382607	-0.34965
0.00358866	0.000216852	(a) Genetic correlation = 0	-0.382607	-0.34965
-0.00948842	0.00252272	(a) Genetic correlation = 0	-0.382607	-0.34965
-0.00179752	0.000710401	(a) Genetic correlation = 0	-0.382607	-0.34965
0.00101933	0.0037604	(a) Genetic correlation = 0	-0.382607	-0.34965
0.0117794	0.00578259	(a) Genetic correlation = 0	-0.382607	-0.34965
0.00352431	-0.000390541	(a) Genetic correlation = 0	-0.382607	-0.34965
0.000505337	0.00594244	(a) Genetic correlation = 0	-0.382607	-0.34965
-0.00765561	-0.00349109	(a) Genetic correlation = 0	-0.382607	-0.34965
0.00547119	0.00338581	(a) Genetic correlation = 0	-0.382607	-0.34965
0.00420662	-0.00173909	(a) Genetic correlation = 0	-0.382607	-0.34965
0.00352293	-0.00879901	(a) Genetic correlation = 0	-0.382607	-0.34965
0.00180783	-0.00695213	(a) Genetic correlation = 0	-0.382607	-0.34965
0.00719552	-0.00163761	(a) Genetic correlation = 0	-0.382607	-0.34965
0.0177356	-0.00945176	(a) Genetic correlation = 0	-0.382607	-0.34965
0.00530533	-0.00886369	(a) Genetic correlation = 0	-0.382607	-0.34965
0.000149356	0.00127784	(a) Genetic correlation = 0	-0.382607	-0.34965
-0.00334743	-0.00487222	(a) Genetic correlation = 0	-0.382607	-0.34965
-0.00764686	-0.000575579	(a) Genetic correlation = 0	-0.382607	-0.34965
-0.00494891	0.00980948	(a) Genetic correlation = 0	-0.382607	-0.34965
0.00487054	-0.0102816	(a) Genetic correlation = 0	-0.382607	-0.34965
-0.00075489	0.00511072	(a) Genetic correlation = 0	-0.382607	-0.34965
0.000383698	0.00191711	(a) Genetic correlation = 0	-0.382607	-0.34965
-0.00957987	0.00105711	(a) Genetic correlation = 0	-0.382607	-0.34965
-0.00319666	-0.0102334	(a) Genetic correlation = 0	-0.382607	-0.34965
0.00351657	0.00928013	(a) Genetic correlation = 0	-0.382607	-0.34965
-0.0166506	0.00895624	(a) Genetic correlation = 0	-0.382607	-0.34965
0.00195039	-0.011896	(a) Genetic correlation = 0	-0.382607	-0.34965
-0.00367634	-0.00208284	(a) Genetic correlation = 0	-0.382607	-0.34965
0.0189561	-0.000405272	(a) Genetic correlation = 0	-0.382607	-0.34965
-0.00183703	0.00046283	(a) Genetic correlation = 0	-0.382607	-0.34965
-0.00440351	0.00690551	(a) Genetic correlation = 0	-0.382607	-0.34965
-0.00808336	-0.00231744	(a) Genetic correlation = 0	-0.382607	-0.34965
-0.00531787	5.33958e-05	(a) Genetic correlation = 0	-0.382607	-0.34965
-0.00388919	0.00939989	(a) Genetic correlation = 0	-0.382607	-0.34965
-0.00561889	-0.000622723	(a) Genetic correlation = 0	-0.382607	-0.34965
0.00459842	-0.00195481	(a) Genetic correlation = 0	-0.382607	-0.34965
-0.00104202	0.0090234	(a) Genetic correlation = 0	-0.382607	-0.34965
0.00776088	0.00312312	(a) Genetic correlation = 0	-0.382607	-0.34965
-0.010386	0.0133372	(a) Genetic correlation = 0	-0.382607	-0.34965
0.00406467	-0.0034739	(a) Genetic correlation = 0	-0.382607	-0.34965
0.00700662	0.00299872	(a) Genetic correlation = 0	-0.382607	-0.34965
0.000370089	0.00533768	(a) Genetic correlation = 0	-0.382607	-0.34965
-0.00673702	-0.0121315	(a) Genetic correlation = 0	-0.382607	-0.34965
0.00233633	0.011076	(a) Genetic correlation = 0	-0.382607	-0.34965
0.000579497	-0.00954352	(a) Genetic correlation = 0	-0.382607	-0.34965
-0.00138778	-0.003487	(a) Genetic correlation = 0	-0.382607	-0.34965
-0.00867486	-0.0060209	(a) Genetic correlation = 0	-0.382607	-0.34965
0.00681033	0.00164997	(a) Genetic correlation = 0	-0.382607	-0.34965
-0.00794084	0.00911637	(a) Genetic correlation = 0	-0.382607	-0.34965
-0.00284208	-0.00267376	(a) Genetic correlation = 0	-0.382607	-0.34965
0.00136576	-0.00779819	(a) Genetic correlation = 0	-0.382607	-0.34965
-0.000342465	-0.00683187	(a) Genetic correlation = 0	-0.382607	-0.34965
-0.00779352	-0.0107818	(a) Genetic correlation = 0	-0.382607	-0.34965
0.00596345	0.00306467	(a) Genetic correlation = 0	-0.382607	-0.34965
-0.0025072	-0.00358344	(a) Genetic correlation = 0	-0.382607	-0.34965
-0.00220951	0.00581742	(a) Genetic correlation = 0	-0.382607	-0.34965
0.00252995	-0.01535	(a) Genetic correlation = 0	-0.382607	-0.34965
-0.00600867	-0.00763859	(a) Genetic correlation = 0	-0.382607	-0.34965
0.0111909	-0.00159118	(a) Genetic correlation = 0	-0.382607	-0.34965
0.0144313	-0.00404461	(a) Genetic correlation = 0	-0.382607	-0.34965
-0.0072186	0.00435297	(a) Genetic correlation = 0	-0.382607	-0.34965
0.00793264	0.00290439	(a) Genetic correlation = 0	-0.382607	-0.34965
-0.00616033	-0.0065047	(a) Genetic correlation = 0	-0.382607	-0.34965
0.00812445	-0.00595127	(a) Genetic correlation = 0	-0.382607	-0.34965
-0.0146577	0.0140731	(a) Genetic correlation = 0	-0.382607	-0.34965
0.00441236	0.000303243	(a) Genetic correlation = 0	-0.382607	-0.34965
-0.00177725	0.00654686	(a) Genetic correlation = 0	-0.382607	-0.34965
-0.00508928	-0.0004893	(a) Genetic correlation = 0	-0.382607	-0.34965
0.00609487	0.000953741	(a) Genetic correlation = 0	-0.382607	-0.34965
0.00674026	-0.00188474	(a) Genetic correlation = 0	-0.382607	-0.34965
0.00850963	0.00238166	(a) Genetic correlation = 0	-0.382607	-0.34965
0.0070104	-0.00390203	(a) Genetic correlation = 0	-0.382607	-0.34965
0.0108299	-0.00361207	(a) Genetic correlation = 0	-0.382607	-0.34965
-0.00509651	-0.00571341	(a) Genetic correlation = 0	-0.382607	-0.34965
-0.00197134	-0.000196534	(a) Genetic correlation = 0	-0.382607	-0.34965
-0.00367036	0.00143417	(a) Genetic correlation = 0	-0.382607	-0.34965
0.000700176	0.00943196	(a) Genetic correlation = 0	-0.382607	-0.34965
-0.00297271	-0.00197761	(a) Genetic correlation = 0	-0.382607	-0.34965
-0.00277839	-0.000513061	(a) Genetic correlation = 0	-0.382607	-0.34965
0.00529894	0.00395135	(a) Genetic correlation = 0	-0.382607	-0.34965
-0.00474192	-0.00204948	(a) Genetic correlation = 0	-0.382607	-0.34965
0.00299921	-0.00955404	(a) Genetic correlation = 0	-0.382607	-0.34965
-0.00478577	-0.00120901	(a) Genetic correlation = 0	-0.382607	-0.34965
-0.00807429	0.000257882	(a) Genetic correlation = 0	-0.382607	-0.34965
0.0161479	-0.0063945	(a) Genetic correlation = 0	-0.382607	-0.34965
-0.000559676	-0.00715633	(a) Genetic correlation = 0	-0.382607	-0.34965
-0.00562583	-0.00190195	(a) Genetic correlation = 0	-0.382607	-0.34965
-0.00133498	-0.00604784	(a) Genetic correlation = 0	-0.382607	-0.34965
-0.000308073	-0.000455081	(a) Genetic correlation = 0	-0.382607	-0.34965
0.00232237	-0.0106087	(a) Genetic correlation = 0	-0.382607	-0.34965
0.00106328	-0.00387534	(a) Genetic correlation = 0	-0.382607	-0.34965
-0.00291056	0.00285116	(a) Genetic correlation = 0	-0.382607	-0.34965
0.00741085	0.00286409	(a) Genetic correlation = 0	-0.382607	-0.34965
0.0054757	-0.0046921	(a) Genetic correlation = 0	-0.382607	-0.34965
-0.00540014	-0.0071235	(a) Genetic correlation = 0	-0.382607	-0.34965
0.00140329	0.00320115	(a) Genetic correlation = 0	-0.382607	-0.34965
0.00248029	0.0041827	(a) Genetic correlation = 0	-0.382607	-0.34965
0.0129237	-0.00507773	(a) Genetic correlation = 0	-0.382607	-0.34965
0.00165092	-0.000529439	(a) Genetic correlation = 0	-0.382607	-0.34965
-0.0079451	1.21355e-05	(a) Genetic correlation = 0	-0.382607	-0.34965
0.0135847	0.0105888	(a) Genetic correlation = 0	-0.382607	-0.34965
0.000730894	0.00266322	(a) Genetic correlation = 0	-0.382607	-0.34965
0.00389155	-0.00388387	(a) Genetic correlation = 0	-0.382607	-0.34965
0.00291944	-0.0112467	(a) Genetic correlation = 0	-0.382607	-0.34965
0.00383701	0.00105877	(a) Genetic correlation = 0	-0.382607	-0.34965
0.00921411	0.00699954	(a) Genetic correlation = 0	-0.382607	-0.34965
0.00600057	0.0104197	(a) Genetic correlation = 0	-0.382607	-0.34965
-0.00746831	0.00572939	(a) Genetic correlation = 0	-0.382607	-0.34965
0.0157647	-0.00575287	(a) Genetic correlation = 0	-0.382607	-0.34965
0.00847017	-0.00861174	(a) Genetic correlation = 0	-0.382607	-0.34965
0.000914497	0.00890487	(a) Genetic correlation = 0	-0.382607	-0.34965
-0.00144166	-0.00313691	(a) Genetic correlation = 0	-0.382607	-0.34965
0.00450567	-0.00764711	(a) Genetic correlation = 0	-0.382607	-0.34965
0.00238602	-0.0137675	(a) Genetic correlation = 0	-0.382607	-0.34965
-0.000167821	0.000553112	(a) Genetic correlation = 0	-0.382607	-0.34965
0.00451603	0.00543461	(a) Genetic correlation = 0	-0.382607	-0.34965
0.00268722	-0.00115407	(a) Genetic correlation = 0	-0.382607	-0.34965
-0.00417534	0.00841107	(a) Genetic correlation = 0	-0.382607	-0.34965
-0.00442763	-0.00512752	(a) Genetic correlation = 0	-0.382607	-0.34965
-0.00876926	-0.00423286	(a) Genetic correlation = 0	-0.382607	-0.34965
0.00858952	0.00268965	(a) Genetic correlation = 0	-0.382607	-0.34965
-0.00232186	-0.00413682	(a) Genetic correlation = 0	-0.382607	-0.34965
-0.00958648	-0.000642415	(a) Genetic correlation = 0	-0.382607	-0.34965
0.0104203	-0.00989736	(a) Genetic correlation = 0	-0.382607	-0.34965
0.00310113	-0.0144039	(a) Genetic correlation = 0	-0.382607	-0.34965
0.00942239	0.00237177	(a) Genetic correlation = 0	-0.382607	-0.34965
-0.00572575	-0.00125412	(a) Genetic correlation = 0	-0.382607	-0.34965
0.00379367	0.0110371	(a) Genetic correlation = 0	-0.382607	-0.34965
-0.0189263	0.00189745	(a) Genetic correlation = 0	-0.382607	-0.34965
8.34292e-05	-0.00257173	(a) Genetic correlation = 0	-0.382607	-0.34965
0.00264501	-0.00156326	(a) Genetic correlation = 0	-0.382607	-0.34965
-0.00410805	-0.00318687	(a) Genetic correlation = 0	-0.382607	-0.34965
-0.00340201	-0.0103146	(a) Genetic correlation = 0	-0.382607	-0.34965
-0.00400704	0.00142789	(a) Genetic correlation = 0	-0.382607	-0.34965
-0.00401687	-0.00331386	(a) Genetic correlation = 0	-0.382607	-0.34965
0.00338252	-0.0118533	(a) Genetic correlation = 0	-0.382607	-0.34965
0.00778943	-0.000590383	(a) Genetic correlation = 0	-0.382607	-0.34965
-0.011244	0.00566204	(a) Genetic correlation = 0	-0.382607	-0.34965
0.00273406	0.00360194	(a) Genetic correlation = 0	-0.382607	-0.34965
0.00177985	-0.00329266	(a) Genetic correlation = 0	-0.382607	-0.34965
-0.0107643	-0.00478197	(a) Genetic correlation = 0	-0.382607	-0.34965
-0.00798866	-0.00267224	(a) Genetic correlation = 0	-0.382607	-0.34965
0.00416749	0.00704542	(a) Genetic correlation = 0	-0.382607	-0.34965
0.000183958	-0.00375048	(a) Genetic correlation = 0	-0.382607	-0.34965
-0.000337539	0.0026834	(a) Genetic correlation = 0	-0.382607	-0.34965
-0.000213096	0.00160099	(a) Genetic correlation = 0	-0.382607	-0.34965
0.00172216	-0.00976443	(a) Genetic correlation = 0	-0.382607	-0.34965
-0.000871126	-0.00557202	(a) Genetic correlation = 0	-0.382607	-0.34965
0.00099714	-0.00536847	(a) Genetic correlation = 0	-0.382607	-0.34965
0.00952867	0.000283406	(a) Genetic correlation = 0	-0.382607	-0.34965
0.00903948	0.0023789	(a) Genetic correlation = 0	-0.382607	-0.34965
-0.000845488	-0.00375452	(a) Genetic correlation = 0	-0.382607	-0.34965
0.0100349	-0.00594261	(a) Genetic correlation = 0	-0.382607	-0.34965
0.00400717	-0.0101719	(a) Genetic correlation = 0	-0.382607	-0.34965
-0.0018047	0.00679467	(a) Genetic correlation = 0	-0.382607	-0.34965
-0.0161575	0.00222259	(a) Genetic correlation = 0	-0.382607	-0.34965
-0.0101871	0.0104753	(a) Genetic correlation = 0	-0.382607	-0.34965
-0.00407366	-0.0163763	(a) Genetic correlation = 0	-0.382607	-0.34965
-0.0058994	-0.000215192	(a) Genetic correlation = 0	-0.382607	-0.34965
0.00624189	0.00265845	(a) Genetic correlation = 0	-0.382607	-0.34965
-0.000501154	-0.00779516	(a) Genetic correlation = 0	-0.382607	-0.34965
0.00706836	-0.00376724	(a) Genetic correlation = 0	-0.382607	-0.34965
-0.00204157	-0.00473158	(a) Genetic correlation = 0	-0.382607	-0.34965
0.00289877	0.0109586	(a) Genetic correlation = 0	-0.382607	-0.34965
-0.00331326	-0.00252472	(a) Genetic correlation = 0	-0.382607	-0.34965
0.00235998	0.00150214	(a) Genetic correlation = 0	-0.382607	-0.34965
0.0111901	0.00448439	(a) Genetic correlation = 0	-0.382607	-0.34965
-0.000504773	0.00828556	(a) Genetic correlation = 0	-0.382607	-0.34965
-0.00604242	0.00536406	(a) Genetic correlation = 0	-0.382607	-0.34965
-0.00989066	-0.00332533	(a) Genetic correlation = 0	-0.382607	-0.34965
0.00949774	0.0056249	(a) Genetic correlation = 0	-0.382607	-0.34965
0.0113678	0.00383385	(a) Genetic correlation = 0	-0.382607	-0.34965
-0.000860345	-0.00100415	(a) Genetic correlation = 0	-0.382607	-0.34965
-0.00569437	-0.00548068	(a) Genetic correlation = 0	-0.382607	-0.34965
-0.00919347	-0.00370165	(a) Genetic correlation = 0	-0.382607	-0.34965
-0.00380396	-0.00146362	(a) Genetic correlation = 0	-0.382607	-0.34965
0.0143472	0.000462758	(a) Genetic correlation = 0	-0.382607	-0.34965
-0.000349031	0.00415926	(a) Genetic correlation = 0	-0.382607	-0.34965
-0.00564657	-0.00221939	(a) Genetic correlation = 0	-0.382607	-0.34965
-0.00442514	0.00655543	(a) Genetic correlation = 0	-0.382607	-0.34965
-0.00154296	-0.00648791	(a) Genetic correlation = 0	-0.382607	-0.34965
0.00337726	-0.00527472	(a) Genetic correlation = 0	-0.382607	-0.34965
0.0166484	-0.000138926	(a) Genetic correlation = 0	-0.382607	-0.34965
-0.00191469	-0.00219636	(a) Genetic correlation = 0	-0.382607	-0.34965
0.00981	0.00199188	(a) Genetic correlation = 0	-0.382607	-0.34965
-0.00107973	-0.00216049	(a) Genetic correlation = 0	-0.382607	-0.34965
-0.00106212	0.00844937	(a) Genetic correlation = 0	-0.382607	-0.34965
0.0153943	0.000133995	(a) Genetic correlation = 0	-0.382607	-0.34965
0.00786131	-0.00256688	(a) Genetic correlation = 0	-0.382607	-0.34965
-0.00570215	0.00367693	(a) Genetic correlation = 0	-0.382607	-0.34965
-0.00294425	-0.00230764	(a) Genetic correlation = 0	-0.382607	-0.34965
-0.00576459	-0.00222396	(a) Genetic correlation = 0	-0.382607	-0.34965
0.00060239	0.000837711	(a) Genetic correlation = 0	-0.382607	-0.34965
0.00901341	0.0063866	(a) Genetic correlation = 0	-0.382607	-0.34965
-0.000972519	0.00751868	(a) Genetic correlation = 0	-0.382607	-0.34965
-0.00550841	-0.0010456	(a) Genetic correlation = 0	-0.382607	-0.34965
0.00704248	-0.00361754	(a) Genetic correlation = 0	-0.382607	-0.34965
0.00485436	-0.000109264	(a) Genetic correlation = 0	-0.382607	-0.34965
-0.00368785	0.000222213	(a) Genetic correlation = 0	-0.382607	-0.34965
0.0110919	0.00719047	(a) Genetic correlation = 0	-0.382607	-0.34965
0.00898037	-0.00137515	(a) Genetic correlation = 0	-0.382607	-0.34965
0.0068303	0.00114845	(a) Genetic correlation = 0	-0.382607	-0.34965
-0.011692	0.00830821	(a) Genetic correlation = 0	-0.382607	-0.34965
-0.00632679	0.00332867	(a) Genetic correlation = 0	-0.382607	-0.34965
0.00902572	0.00669923	(a) Genetic correlation = 0	-0.382607	-0.34965
0.0136882	0.000649603	(a) Genetic correlation = 0	-0.382607	-0.34965
-0.00748703	0.000101828	(a) Genetic correlation = 0	-0.382607	-0.34965
-0.00904487	0.00106264	(a) Genetic correlation = 0	-0.382607	-0.34965
-0.0023301	-0.00132682	(a) Genetic correlation = 0	-0.382607	-0.34965
0.0127902	-0.00750598	(a) Genetic correlation = 0	-0.382607	-0.34965
0.00619841	-0.0048893	(a) Genetic correlation = 0	-0.382607	-0.34965
0.00549139	-0.0106864	(a) Genetic correlation = 0	-0.382607	-0.34965
0.00365022	-0.00310346	(a) Genetic correlation = 0	-0.382607	-0.34965
0.00935692	-0.00350684	(a) Genetic correlation = 0	-0.382607	-0.34965
-0.0146071	0.00103502	(a) Genetic correlation = 0	-0.382607	-0.34965
0.00450022	-0.00647946	(a) Genetic correlation = 0	-0.382607	-0.34965
0.0049909	-0.00237192	(a) Genetic correlation = 0	-0.382607	-0.34965
0.00637517	-0.000980489	(a) Genetic correlation = 0	-0.382607	-0.34965
0.00481595	-0.00486753	(a) Genetic correlation = 0	-0.382607	-0.34965
0.00639778	-0.00584954	(a) Genetic correlation = 0	-0.382607	-0.34965
-0.00403069	-0.000595305	(a) Genetic correlation = 0	-0.382607	-0.34965
[truncated: 18,001 more rows]

## Sheet: Fig. 6
beta_I	beta_P	Genetic_correlation	True_bias	Estimated_bias_DHO	Estimated_bias_SH
0.00387454	-0.0113495	(a) Genetic correlation = 0	-0.382607	-0.34965	-0.388634
0.0276536	-0.00400427	(a) Genetic correlation = 0	-0.382607	-0.34965	-0.388634
-0.00176353	0.000634904	(a) Genetic correlation = 0	-0.382607	-0.34965	-0.388634
-0.000590467	0.00480629	(a) Genetic correlation = 0	-0.382607	-0.34965	-0.388634
-0.00576968	0.0069968	(a) Genetic correlation = 0	-0.382607	-0.34965	-0.388634
-0.0106548	0.000131353	(a) Genetic correlation = 0	-0.382607	-0.34965	-0.388634
0.0129564	-0.00770024	(a) Genetic correlation = 0	-0.382607	-0.34965	-0.388634
-0.0116102	0.0145648	(a) Genetic correlation = 0	-0.382607	-0.34965	-0.388634
-0.0321952	0.0120259	(a) Genetic correlation = 0	-0.382607	-0.34965	-0.388634
0.0101349	0.00267018	(a) Genetic correlation = 0	-0.382607	-0.34965	-0.388634
0.0295955	-0.0095342	(a) Genetic correlation = 0	-0.382607	-0.34965	-0.388634
0.0120171	-0.00876502	(a) Genetic correlation = 0	-0.382607	-0.34965	-0.388634
-0.0204009	0.016449	(a) Genetic correlation = 0	-0.382607	-0.34965	-0.388634
-0.0367261	0.0183631	(a) Genetic correlation = 0	-0.382607	-0.34965	-0.388634
-0.0371066	0.0182315	(a) Genetic correlation = 0	-0.382607	-0.34965	-0.388634
-0.0128318	-0.000156756	(a) Genetic correlation = 0	-0.382607	-0.34965	-0.388634
0.0111831	0.0073529	(a) Genetic correlation = 0	-0.382607	-0.34965	-0.388634
-0.00457548	0.00194009	(a) Genetic correlation = 0	-0.382607	-0.34965	-0.388634
0.0171084	-0.00986828	(a) Genetic correlation = 0	-0.382607	-0.34965	-0.388634
-0.0294566	-0.00194146	(a) Genetic correlation = 0	-0.382607	-0.34965	-0.388634
0.0235135	-0.0119038	(a) Genetic correlation = 0	-0.382607	-0.34965	-0.388634
-0.0477635	0.019822	(a) Genetic correlation = 0	-0.382607	-0.34965	-0.388634
0.00146228	-0.00168607	(a) Genetic correlation = 0	-0.382607	-0.34965	-0.388634
0.0117958	-0.00981746	(a) Genetic correlation = 0	-0.382607	-0.34965	-0.388634
-0.023255	0.00890376	(a) Genetic correlation = 0	-0.382607	-0.34965	-0.388634
-0.0288374	0.00822543	(a) Genetic correlation = 0	-0.382607	-0.34965	-0.388634
0.0097388	-0.00216848	(a) Genetic correlation = 0	-0.382607	-0.34965	-0.388634
-0.042365	0.0136506	(a) Genetic correlation = 0	-0.382607	-0.34965	-0.388634
-0.0374356	0.0176686	(a) Genetic correlation = 0	-0.382607	-0.34965	-0.388634
-0.0183973	0.00231054	(a) Genetic correlation = 0	-0.382607	-0.34965	-0.388634
0.0166145	-0.00138046	(a) Genetic correlation = 0	-0.382607	-0.34965	-0.388634
0.0408085	-0.0137656	(a) Genetic correlation = 0	-0.382607	-0.34965	-0.388634
-0.0156472	0.00102427	(a) Genetic correlation = 0	-0.382607	-0.34965	-0.388634
0.0348307	-0.000996449	(a) Genetic correlation = 0	-0.382607	-0.34965	-0.388634
-0.00398029	-0.00736805	(a) Genetic correlation = 0	-0.382607	-0.34965	-0.388634
-0.0165046	0.00780039	(a) Genetic correlation = 0	-0.382607	-0.34965	-0.388634
-0.0131784	-0.000371125	(a) Genetic correlation = 0	-0.382607	-0.34965	-0.388634
-0.00651669	-0.00359703	(a) Genetic correlation = 0	-0.382607	-0.34965	-0.388634
0.00223184	0.00406395	(a) Genetic correlation = 0	-0.382607	-0.34965	-0.388634
-0.00151147	-0.0048829	(a) Genetic correlation = 0	-0.382607	-0.34965	-0.388634
0.00752893	0.00917536	(a) Genetic correlation = 0	-0.382607	-0.34965	-0.388634
0.0154717	-0.0146703	(a) Genetic correlation = 0	-0.382607	-0.34965	-0.388634
0.0142066	-0.00253778	(a) Genetic correlation = 0	-0.382607	-0.34965	-0.388634
0.0500702	-0.0221181	(a) Genetic correlation = 0	-0.382607	-0.34965	-0.388634
-0.00964758	0.00528101	(a) Genetic correlation = 0	-0.382607	-0.34965	-0.388634
0.056808	-0.0164619	(a) Genetic correlation = 0	-0.382607	-0.34965	-0.388634
-0.00499393	-0.00275527	(a) Genetic correlation = 0	-0.382607	-0.34965	-0.388634
0.00888712	-0.00832111	(a) Genetic correlation = 0	-0.382607	-0.34965	-0.388634
0.0135673	-0.0135399	(a) Genetic correlation = 0	-0.382607	-0.34965	-0.388634
0.0101168	-0.0128059	(a) Genetic correlation = 0	-0.382607	-0.34965	-0.388634
-0.00495913	-0.00599835	(a) Genetic correlation = 0	-0.382607	-0.34965	-0.388634
0.0272093	-0.0179117	(a) Genetic correlation = 0	-0.382607	-0.34965	-0.388634
0.0184828	-0.0150685	(a) Genetic correlation = 0	-0.382607	-0.34965	-0.388634
-0.00459168	-0.00386009	(a) Genetic correlation = 0	-0.382607	-0.34965	-0.388634
0.00802671	-0.0111275	(a) Genetic correlation = 0	-0.382607	-0.34965	-0.388634
-0.0320528	0.0103262	(a) Genetic correlation = 0	-0.382607	-0.34965	-0.388634
-0.00406257	-0.00378107	(a) Genetic correlation = 0	-0.382607	-0.34965	-0.388634
-0.0106787	0.00804135	(a) Genetic correlation = 0	-0.382607	-0.34965	-0.388634
-0.03273	0.0225882	(a) Genetic correlation = 0	-0.382607	-0.34965	-0.388634
0.00104747	-0.00202728	(a) Genetic correlation = 0	-0.382607	-0.34965	-0.388634
0.025976	-0.0150197	(a) Genetic correlation = 0	-0.382607	-0.34965	-0.388634
-0.0121905	0.00255763	(a) Genetic correlation = 0	-0.382607	-0.34965	-0.388634
-0.0533671	0.0222422	(a) Genetic correlation = 0	-0.382607	-0.34965	-0.388634
0.030718	-0.0210012	(a) Genetic correlation = 0	-0.382607	-0.34965	-0.388634
-0.00367676	-0.000236704	(a) Genetic correlation = 0	-0.382607	-0.34965	-0.388634
0.0187841	-0.0154212	(a) Genetic correlation = 0	-0.382607	-0.34965	-0.388634
0.00526649	-0.0050218	(a) Genetic correlation = 0	-0.382607	-0.34965	-0.388634
0.00881304	0.00207114	(a) Genetic correlation = 0	-0.382607	-0.34965	-0.388634
0.0165327	-0.00307307	(a) Genetic correlation = 0	-0.382607	-0.34965	-0.388634
-0.0352117	0.0251908	(a) Genetic correlation = 0	-0.382607	-0.34965	-0.388634
-0.0115719	0.00444978	(a) Genetic correlation = 0	-0.382607	-0.34965	-0.388634
0.0241725	-0.0111776	(a) Genetic correlation = 0	-0.382607	-0.34965	-0.388634
-0.019449	0.00403309	(a) Genetic correlation = 0	-0.382607	-0.34965	-0.388634
-0.0103774	0.00662713	(a) Genetic correlation = 0	-0.382607	-0.34965	-0.388634
0.0127408	-0.0145389	(a) Genetic correlation = 0	-0.382607	-0.34965	-0.388634
-0.0294748	0.0177548	(a) Genetic correlation = 0	-0.382607	-0.34965	-0.388634
-0.0346966	0.0120548	(a) Genetic correlation = 0	-0.382607	-0.34965	-0.388634
0.0506969	-0.013087	(a) Genetic correlation = 0	-0.382607	-0.34965	-0.388634
-0.0201314	0.0176102	(a) Genetic correlation = 0	-0.382607	-0.34965	-0.388634
-0.0132679	0.0122107	(a) Genetic correlation = 0	-0.382607	-0.34965	-0.388634
0.0354934	-0.00228962	(a) Genetic correlation = 0	-0.382607	-0.34965	-0.388634
-0.012116	0.0159187	(a) Genetic correlation = 0	-0.382607	-0.34965	-0.388634
-0.00808506	0.00880497	(a) Genetic correlation = 0	-0.382607	-0.34965	-0.388634
-0.0281047	0.0152883	(a) Genetic correlation = 0	-0.382607	-0.34965	-0.388634
-0.0127127	0.00846919	(a) Genetic correlation = 0	-0.382607	-0.34965	-0.388634
-0.00930121	0.00902614	(a) Genetic correlation = 0	-0.382607	-0.34965	-0.388634
-0.00933292	-0.0029654	(a) Genetic correlation = 0	-0.382607	-0.34965	-0.388634
0.032591	-0.0158453	(a) Genetic correlation = 0	-0.382607	-0.34965	-0.388634
-0.0234604	0.00826657	(a) Genetic correlation = 0	-0.382607	-0.34965	-0.388634
-0.0248286	0.00819474	(a) Genetic correlation = 0	-0.382607	-0.34965	-0.388634
-0.000506023	0.00466306	(a) Genetic correlation = 0	-0.382607	-0.34965	-0.388634
0.0116996	0.00281155	(a) Genetic correlation = 0	-0.382607	-0.34965	-0.388634
-0.0119352	-0.0134254	(a) Genetic correlation = 0	-0.382607	-0.34965	-0.388634
0.0255114	-0.0172614	(a) Genetic correlation = 0	-0.382607	-0.34965	-0.388634
-0.00243908	0.00996178	(a) Genetic correlation = 0	-0.382607	-0.34965	-0.388634
-0.0400388	0.0180513	(a) Genetic correlation = 0	-0.382607	-0.34965	-0.388634
0.0137914	-0.006735	(a) Genetic correlation = 0	-0.382607	-0.34965	-0.388634
-0.0342229	0.00970176	(a) Genetic correlation = 0	-0.382607	-0.34965	-0.388634
-0.0171999	0.0112326	(a) Genetic correlation = 0	-0.382607	-0.34965	-0.388634
0.00673913	-0.00242203	(a) Genetic correlation = 0	-0.382607	-0.34965	-0.388634
-0.00168383	0.000567422	(a) Genetic correlation = 0	-0.382607	-0.34965	-0.388634
-0.0265025	0.00529232	(a) Genetic correlation = 0	-0.382607	-0.34965	-0.388634
0.00516294	-0.00399721	(a) Genetic correlation = 0	-0.382607	-0.34965	-0.388634
0.0355587	-0.0151155	(a) Genetic correlation = 0	-0.382607	-0.34965	-0.388634
-0.0228798	0.00755973	(a) Genetic correlation = 0	-0.382607	-0.34965	-0.388634
0.00751607	0.000757731	(a) Genetic correlation = 0	-0.382607	-0.34965	-0.388634
-0.00487418	-0.00447016	(a) Genetic correlation = 0	-0.382607	-0.34965	-0.388634
-0.0166023	0.00582044	(a) Genetic correlation = 0	-0.382607	-0.34965	-0.388634
-0.0280981	0.0219217	(a) Genetic correlation = 0	-0.382607	-0.34965	-0.388634
-0.0235102	0.0124942	(a) Genetic correlation = 0	-0.382607	-0.34965	-0.388634
0.0144369	-0.00349751	(a) Genetic correlation = 0	-0.382607	-0.34965	-0.388634
-0.00733052	0.00402942	(a) Genetic correlation = 0	-0.382607	-0.34965	-0.388634
0.0130407	-0.00970666	(a) Genetic correlation = 0	-0.382607	-0.34965	-0.388634
0.0253297	-0.000231642	(a) Genetic correlation = 0	-0.382607	-0.34965	-0.388634
-0.0214592	-0.00355799	(a) Genetic correlation = 0	-0.382607	-0.34965	-0.388634
0.030661	-0.00944574	(a) Genetic correlation = 0	-0.382607	-0.34965	-0.388634
-0.00860561	0.0011904	(a) Genetic correlation = 0	-0.382607	-0.34965	-0.388634
-0.0411492	0.0245528	(a) Genetic correlation = 0	-0.382607	-0.34965	-0.388634
-0.0182146	0.00727714	(a) Genetic correlation = 0	-0.382607	-0.34965	-0.388634
-0.0113418	-0.00468127	(a) Genetic correlation = 0	-0.382607	-0.34965	-0.388634
-0.0139435	-8.111e-05	(a) Genetic correlation = 0	-0.382607	-0.34965	-0.388634
-0.00346339	-0.0146606	(a) Genetic correlation = 0	-0.382607	-0.34965	-0.388634
5.52192e-05	0.00339415	(a) Genetic correlation = 0	-0.382607	-0.34965	-0.388634
-0.0162777	-0.00236951	(a) Genetic correlation = 0	-0.382607	-0.34965	-0.388634
0.00129477	0.00494997	(a) Genetic correlation = 0	-0.382607	-0.34965	-0.388634
0.0597564	-0.011752	(a) Genetic correlation = 0	-0.382607	-0.34965	-0.388634
0.00891763	-0.00547092	(a) Genetic correlation = 0	-0.382607	-0.34965	-0.388634
0.0163408	0.00103872	(a) Genetic correlation = 0	-0.382607	-0.34965	-0.388634
0.00712173	-0.0111935	(a) Genetic correlation = 0	-0.382607	-0.34965	-0.388634
-0.0296292	0.0111717	(a) Genetic correlation = 0	-0.382607	-0.34965	-0.388634
-0.0269452	0.0141204	(a) Genetic correlation = 0	-0.382607	-0.34965	-0.388634
-0.0192266	-0.00582145	(a) Genetic correlation = 0	-0.382607	-0.34965	-0.388634
-0.0324553	0.0111246	(a) Genetic correlation = 0	-0.382607	-0.34965	-0.388634
0.0290747	-0.0193955	(a) Genetic correlation = 0	-0.382607	-0.34965	-0.388634
-0.0267155	0.000711567	(a) Genetic correlation = 0	-0.382607	-0.34965	-0.388634
0.0273789	-0.0140378	(a) Genetic correlation = 0	-0.382607	-0.34965	-0.388634
-0.068641	0.0158753	(a) Genetic correlation = 0	-0.382607	-0.34965	-0.388634
-0.00319795	0.000568263	(a) Genetic correlation = 0	-0.382607	-0.34965	-0.388634
-0.00253484	0.00952456	(a) Genetic correlation = 0	-0.382607	-0.34965	-0.388634
-0.013714	-0.00361206	(a) Genetic correlation = 0	-0.382607	-0.34965	-0.388634
-0.0140529	-0.0056561	(a) Genetic correlation = 0	-0.382607	-0.34965	-0.388634
0.0328208	-0.0189738	(a) Genetic correlation = 0	-0.382607	-0.34965	-0.388634
-0.0177577	0.009162	(a) Genetic correlation = 0	-0.382607	-0.34965	-0.388634
0.00606462	-0.00702085	(a) Genetic correlation = 0	-0.382607	-0.34965	-0.388634
0.0161989	-0.000714915	(a) Genetic correlation = 0	-0.382607	-0.34965	-0.388634
-0.0132875	0.00589646	(a) Genetic correlation = 0	-0.382607	-0.34965	-0.388634
-0.0340549	0.00549738	(a) Genetic correlation = 0	-0.382607	-0.34965	-0.388634
-0.00300309	-0.00725065	(a) Genetic correlation = 0	-0.382607	-0.34965	-0.388634
0.0458541	-0.00973306	(a) Genetic correlation = 0	-0.382607	-0.34965	-0.388634
0.0091863	0.000579696	(a) Genetic correlation = 0	-0.382607	-0.34965	-0.388634
0.0215127	-0.00579218	(a) Genetic correlation = 0	-0.382607	-0.34965	-0.388634
0.0162652	-0.00399317	(a) Genetic correlation = 0	-0.382607	-0.34965	-0.388634
0.00854157	-0.00232374	(a) Genetic correlation = 0	-0.382607	-0.34965	-0.388634
0.0336751	-0.00337863	(a) Genetic correlation = 0	-0.382607	-0.34965	-0.388634
0.0152646	0.00181885	(a) Genetic correlation = 0	-0.382607	-0.34965	-0.388634
0.0345861	-0.0120061	(a) Genetic correlation = 0	-0.382607	-0.34965	-0.388634
-0.00377233	0.00230693	(a) Genetic correlation = 0	-0.382607	-0.34965	-0.388634
-0.0156065	0.000738106	(a) Genetic correlation = 0	-0.382607	-0.34965	-0.388634
0.00570648	-0.0067361	(a) Genetic correlation = 0	-0.382607	-0.34965	-0.388634
0.0396518	-0.00822288	(a) Genetic correlation = 0	-0.382607	-0.34965	-0.388634
-0.023894	0.0101485	(a) Genetic correlation = 0	-0.382607	-0.34965	-0.388634
0.0105858	0.00079133	(a) Genetic correlation = 0	-0.382607	-0.34965	-0.388634
0.0315436	-0.0130429	(a) Genetic correlation = 0	-0.382607	-0.34965	-0.388634
-0.00376699	0.0162602	(a) Genetic correlation = 0	-0.382607	-0.34965	-0.388634
-0.0165046	0.00792103	(a) Genetic correlation = 0	-0.382607	-0.34965	-0.388634
0.00410895	-0.000505913	(a) Genetic correlation = 0	-0.382607	-0.34965	-0.388634
-0.0195327	0.0156555	(a) Genetic correlation = 0	-0.382607	-0.34965	-0.388634
-0.0298566	0.0130982	(a) Genetic correlation = 0	-0.382607	-0.34965	-0.388634
-0.00555051	0.00801394	(a) Genetic correlation = 0	-0.382607	-0.34965	-0.388634
-0.00638749	0.00279913	(a) Genetic correlation = 0	-0.382607	-0.34965	-0.388634
-0.0173601	0.00785486	(a) Genetic correlation = 0	-0.382607	-0.34965	-0.388634
0.0172181	-0.010593	(a) Genetic correlation = 0	-0.382607	-0.34965	-0.388634
0.011535	0.0135197	(a) Genetic correlation = 0	-0.382607	-0.34965	-0.388634
0.0136056	-0.0108489	(a) Genetic correlation = 0	-0.382607	-0.34965	-0.388634
0.00405097	-0.00993275	(a) Genetic correlation = 0	-0.382607	-0.34965	-0.388634
-0.0116573	-0.00025173	(a) Genetic correlation = 0	-0.382607	-0.34965	-0.388634
0.0156771	-0.0085719	(a) Genetic correlation = 0	-0.382607	-0.34965	-0.388634
0.0102694	-0.000114649	(a) Genetic correlation = 0	-0.382607	-0.34965	-0.388634
-0.0375284	0.0152815	(a) Genetic correlation = 0	-0.382607	-0.34965	-0.388634
0.022554	-0.00958139	(a) Genetic correlation = 0	-0.382607	-0.34965	-0.388634
-0.0262127	0.00515016	(a) Genetic correlation = 0	-0.382607	-0.34965	-0.388634
-0.0374435	0.00306493	(a) Genetic correlation = 0	-0.382607	-0.34965	-0.388634
0.014984	-0.00520259	(a) Genetic correlation = 0	-0.382607	-0.34965	-0.388634
0.00815606	-0.00268324	(a) Genetic correlation = 0	-0.382607	-0.34965	-0.388634
0.047048	-0.0207932	(a) Genetic correlation = 0	-0.382607	-0.34965	-0.388634
-0.0106125	0.00329693	(a) Genetic correlation = 0	-0.382607	-0.34965	-0.388634
0.00482558	-0.00243133	(a) Genetic correlation = 0	-0.382607	-0.34965	-0.388634
0.00239264	-0.00749363	(a) Genetic correlation = 0	-0.382607	-0.34965	-0.388634
-0.0222063	0.000623244	(a) Genetic correlation = 0	-0.382607	-0.34965	-0.388634
-0.014835	0.00518887	(a) Genetic correlation = 0	-0.382607	-0.34965	-0.388634
-0.0153171	0.0128013	(a) Genetic correlation = 0	-0.382607	-0.34965	-0.388634
-0.0146213	0.0137511	(a) Genetic correlation = 0	-0.382607	-0.34965	-0.388634
0.00454292	0.000808938	(a) Genetic correlation = 0	-0.382607	-0.34965	-0.388634
-0.0320379	0.00825745	(a) Genetic correlation = 0	-0.382607	-0.34965	-0.388634
0.0151022	-0.000314644	(a) Genetic correlation = 0	-0.382607	-0.34965	-0.388634
0.0020895	-0.00172434	(a) Genetic correlation = 0	-0.382607	-0.34965	-0.388634
-0.0110847	0.00544831	(a) Genetic correlation = 0	-0.382607	-0.34965	-0.388634
-0.0196853	0.00750041	(a) Genetic correlation = 0	-0.382607	-0.34965	-0.388634
0.025701	-0.0203988	(a) Genetic correlation = 0	-0.382607	-0.34965	-0.388634
-0.0325931	0.0122582	(a) Genetic correlation = 0	-0.382607	-0.34965	-0.388634
0.0235569	-0.00665968	(a) Genetic correlation = 0	-0.382607	-0.34965	-0.388634
0.0640093	-0.0228793	(a) Genetic correlation = 0	-0.382607	-0.34965	-0.388634
-0.00424348	-2.60753e-05	(a) Genetic correlation = 0	-0.382607	-0.34965	-0.388634
-0.00414351	-0.00546471	(a) Genetic correlation = 0	-0.382607	-0.34965	-0.388634
0.0245194	-0.000931593	(a) Genetic correlation = 0	-0.382607	-0.34965	-0.388634
0.0102981	0.0109229	(a) Genetic correlation = 0	-0.382607	-0.34965	-0.388634
-0.0239164	0.0118375	(a) Genetic correlation = 0	-0.382607	-0.34965	-0.388634
-0.0197975	-0.00792442	(a) Genetic correlation = 0	-0.382607	-0.34965	-0.388634
0.0162157	-0.00226554	(a) Genetic correlation = 0	-0.382607	-0.34965	-0.388634
-0.039258	0.00968726	(a) Genetic correlation = 0	-0.382607	-0.34965	-0.388634
0.0207643	-0.0148241	(a) Genetic correlation = 0	-0.382607	-0.34965	-0.388634
-0.0223898	-0.000314138	(a) Genetic correlation = 0	-0.382607	-0.34965	-0.388634
0.0043305	0.00379716	(a) Genetic correlation = 0	-0.382607	-0.34965	-0.388634
0.0402347	-0.0100215	(a) Genetic correlation = 0	-0.382607	-0.34965	-0.388634
-0.00476786	0.004931	(a) Genetic correlation = 0	-0.382607	-0.34965	-0.388634
-0.00156557	0.00398341	(a) Genetic correlation = 0	-0.382607	-0.34965	-0.388634
-0.00882373	0.0124705	(a) Genetic correlation = 0	-0.382607	-0.34965	-0.388634
0.0256192	-0.00891041	(a) Genetic correlation = 0	-0.382607	-0.34965	-0.388634
-0.0196434	0.00944957	(a) Genetic correlation = 0	-0.382607	-0.34965	-0.388634
-0.00258193	-0.00129679	(a) Genetic correlation = 0	-0.382607	-0.34965	-0.388634
0.0103962	0.000150078	(a) Genetic correlation = 0	-0.382607	-0.34965	-0.388634
0.00307462	-0.00109982	(a) Genetic correlation = 0	-0.382607	-0.34965	-0.388634
-0.0394673	0.0117997	(a) Genetic correlation = 0	-0.382607	-0.34965	-0.388634
-0.00703531	0.00305627	(a) Genetic correlation = 0	-0.382607	-0.34965	-0.388634
0.0354675	-0.0156044	(a) Genetic correlation = 0	-0.382607	-0.34965	-0.388634
0.0209703	-0.0237827	(a) Genetic correlation = 0	-0.382607	-0.34965	-0.388634
-0.0076815	0.00954091	(a) Genetic correlation = 0	-0.382607	-0.34965	-0.388634
-0.0250169	0.00791597	(a) Genetic correlation = 0	-0.382607	-0.34965	-0.388634
0.0336933	-0.0138352	(a) Genetic correlation = 0	-0.382607	-0.34965	-0.388634
-0.00564574	0.00340572	(a) Genetic correlation = 0	-0.382607	-0.34965	-0.388634
-0.00347564	0.00708017	(a) Genetic correlation = 0	-0.382607	-0.34965	-0.388634
0.0261051	-0.0143527	(a) Genetic correlation = 0	-0.382607	-0.34965	-0.388634
0.00226811	0.00655731	(a) Genetic correlation = 0	-0.382607	-0.34965	-0.388634
-0.0177657	0.00101159	(a) Genetic correlation = 0	-0.382607	-0.34965	-0.388634
-0.0192419	-0.00338057	(a) Genetic correlation = 0	-0.382607	-0.34965	-0.388634
-0.0289674	0.0105187	(a) Genetic correlation = 0	-0.382607	-0.34965	-0.388634
0.00113282	0.00154088	(a) Genetic correlation = 0	-0.382607	-0.34965	-0.388634
0.0363974	-0.00594557	(a) Genetic correlation = 0	-0.382607	-0.34965	-0.388634
-0.00221468	0.000146404	(a) Genetic correlation = 0	-0.382607	-0.34965	-0.388634
0.0265371	-0.0159279	(a) Genetic correlation = 0	-0.382607	-0.34965	-0.388634
0.0180607	-0.00063571	(a) Genetic correlation = 0	-0.382607	-0.34965	-0.388634
-0.00511578	-0.00184912	(a) Genetic correlation = 0	-0.382607	-0.34965	-0.388634
0.0338567	-0.0250006	(a) Genetic correlation = 0	-0.382607	-0.34965	-0.388634
0.00667579	0.00255376	(a) Genetic correlation = 0	-0.382607	-0.34965	-0.388634
0.0212618	-0.0186533	(a) Genetic correlation = 0	-0.382607	-0.34965	-0.388634
0.00252685	-0.00190291	(a) Genetic correlation = 0	-0.382607	-0.34965	-0.388634
-0.0207749	0.0177777	(a) Genetic correlation = 0	-0.382607	-0.34965	-0.388634
0.00806863	-0.00543183	(a) Genetic correlation = 0	-0.382607	-0.34965	-0.388634
0.00899131	-0.00530972	(a) Genetic correlation = 0	-0.382607	-0.34965	-0.388634
-0.0246989	0.00687444	(a) Genetic correlation = 0	-0.382607	-0.34965	-0.388634
0.0137156	-0.00062501	(a) Genetic correlation = 0	-0.382607	-0.34965	-0.388634
-0.0148526	0.00176356	(a) Genetic correlation = 0	-0.382607	-0.34965	-0.388634
0.034845	-0.0164577	(a) Genetic correlation = 0	-0.382607	-0.34965	-0.388634
0.0197704	-0.0136915	(a) Genetic correlation = 0	-0.382607	-0.34965	-0.388634
-0.027928	-0.00170904	(a) Genetic correlation = 0	-0.382607	-0.34965	-0.388634
-0.0385975	0.015321	(a) Genetic correlation = 0	-0.382607	-0.34965	-0.388634
-0.00475882	0.00177737	(a) Genetic correlation = 0	-0.382607	-0.34965	-0.388634
0.0220142	-0.00895878	(a) Genetic correlation = 0	-0.382607	-0.34965	-0.388634
0.0334254	-0.0136321	(a) Genetic correlation = 0	-0.382607	-0.34965	-0.388634
0.0171757	-0.00571479	(a) Genetic correlation = 0	-0.382607	-0.34965	-0.388634
0.0253441	-0.00508223	(a) Genetic correlation = 0	-0.382607	-0.34965	-0.388634
0.00308814	0.00372415	(a) Genetic correlation = 0	-0.382607	-0.34965	-0.388634
0.00320508	0.00316286	(a) Genetic correlation = 0	-0.382607	-0.34965	-0.388634
0.0222259	-0.00605889	(a) Genetic correlation = 0	-0.382607	-0.34965	-0.388634
0.0257963	-0.00844072	(a) Genetic correlation = 0	-0.382607	-0.34965	-0.388634
0.0244748	-0.00740726	(a) Genetic correlation = 0	-0.382607	-0.34965	-0.388634
-0.00903751	0.00864067	(a) Genetic correlation = 0	-0.382607	-0.34965	-0.388634
0.00326709	0.00762043	(a) Genetic correlation = 0	-0.382607	-0.34965	-0.388634
0.0133588	-0.0090552	(a) Genetic correlation = 0	-0.382607	-0.34965	-0.388634
-0.000258909	-0.000494604	(a) Genetic correlation = 0	-0.382607	-0.34965	-0.388634
-0.00361681	0.00690649	(a) Genetic correlation = 0	-0.382607	-0.34965	-0.388634
0.042167	-0.0220844	(a) Genetic correlation = 0	-0.382607	-0.34965	-0.388634
0.0111666	-0.00475975	(a) Genetic correlation = 0	-0.382607	-0.34965	-0.388634
-0.0276977	0.0129994	(a) Genetic correlation = 0	-0.382607	-0.34965	-0.388634
0.0104538	-0.00894838	(a) Genetic correlation = 0	-0.382607	-0.34965	-0.388634
0.0294445	-0.00610652	(a) Genetic correlation = 0	-0.382607	-0.34965	-0.388634
-0.031184	0.0151211	(a) Genetic correlation = 0	-0.382607	-0.34965	-0.388634
0.0294203	-0.00945825	(a) Genetic correlation = 0	-0.382607	-0.34965	-0.388634
0.0347036	-0.00546857	(a) Genetic correlation = 0	-0.382607	-0.34965	-0.388634
-0.0636703	0.0284369	(a) Genetic correlation = 0	-0.382607	-0.34965	-0.388634
0.0675882	-0.016722	(a) Genetic correlation = 0	-0.382607	-0.34965	-0.388634
0.0439052	-0.0141603	(a) Genetic correlation = 0	-0.382607	-0.34965	-0.388634
0.0254526	-0.0137027	(a) Genetic correlation = 0	-0.382607	-0.34965	-0.388634
0.0146498	-0.0102914	(a) Genetic correlation = 0	-0.382607	-0.34965	-0.388634
0.00906385	0.00757364	(a) Genetic correlation = 0	-0.382607	-0.34965	-0.388634
-0.0189193	0.00579778	(a) Genetic correlation = 0	-0.382607	-0.34965	-0.388634
-0.0204487	0.0104562	(a) Genetic correlation = 0	-0.382607	-0.34965	-0.388634
-0.00819823	-0.00812335	(a) Genetic correlation = 0	-0.382607	-0.34965	-0.388634
-0.0222702	0.0055016	(a) Genetic correlation = 0	-0.382607	-0.34965	-0.388634
-0.041326	0.0180889	(a) Genetic correlation = 0	-0.382607	-0.34965	-0.388634
0.0435582	-0.0202201	(a) Genetic correlation = 0	-0.382607	-0.34965	-0.388634
-0.0278107	0.00491304	(a) Genetic correlation = 0	-0.382607	-0.34965	-0.388634
0.0419233	-0.0070755	(a) Genetic correlation = 0	-0.382607	-0.34965	-0.388634
0.0412792	-0.0164888	(a) Genetic correlation = 0	-0.382607	-0.34965	-0.388634
0.0281998	-0.0061945	(a) Genetic correlation = 0	-0.382607	-0.34965	-0.388634
0.00432487	-0.000300218	(a) Genetic correlation = 0	-0.382607	-0.34965	-0.388634
-0.0380861	0.0189487	(a) Genetic correlation = 0	-0.382607	-0.34965	-0.388634
0.0190237	-0.00965444	(a) Genetic correlation = 0	-0.382607	-0.34965	-0.388634
0.0113643	-0.00798323	(a) Genetic correlation = 0	-0.382607	-0.34965	-0.388634
0.0266331	-0.00708997	(a) Genetic correlation = 0	-0.382607	-0.34965	-0.388634
-0.0658177	0.0275147	(a) Genetic correlation = 0	-0.382607	-0.34965	-0.388634
-0.0202509	0.00651258	(a) Genetic correlation = 0	-0.382607	-0.34965	-0.388634
-0.021765	0.0116541	(a) Genetic correlation = 0	-0.382607	-0.34965	-0.388634
-0.00253645	0.0159402	(a) Genetic correlation = 0	-0.382607	-0.34965	-0.388634
0.00601084	0.00392955	(a) Genetic correlation = 0	-0.382607	-0.34965	-0.388634
0.00880692	0.00252022	(a) Genetic correlation = 0	-0.382607	-0.34965	-0.388634
-0.00591567	0.00933227	(a) Genetic correlation = 0	-0.382607	-0.34965	-0.388634
0.0145113	-0.0193008	(a) Genetic correlation = 0	-0.382607	-0.34965	-0.388634
-0.0611207	0.0154971	(a) Genetic correlation = 0	-0.382607	-0.34965	-0.388634
-0.00999724	0.00320545	(a) Genetic correlation = 0	-0.382607	-0.34965	-0.388634
-0.0141643	0.00527658	(a) Genetic correlation = 0	-0.382607	-0.34965	-0.388634
0.0145123	-0.0099467	(a) Genetic correlation = 0	-0.382607	-0.34965	-0.388634
0.0085348	0.00325551	(a) Genetic correlation = 0	-0.382607	-0.34965	-0.388634
0.0267921	-0.0193096	(a) Genetic correlation = 0	-0.382607	-0.34965	-0.388634
-0.0388412	0.0263387	(a) Genetic correlation = 0	-0.382607	-0.34965	-0.388634
0.016964	-0.00367978	(a) Genetic correlation = 0	-0.382607	-0.34965	-0.388634
-0.0189964	-0.00181314	(a) Genetic correlation = 0	-0.382607	-0.34965	-0.388634
-0.000198497	0.00738413	(a) Genetic correlation = 0	-0.382607	-0.34965	-0.388634
0.0334713	-0.0161466	(a) Genetic correlation = 0	-0.382607	-0.34965	-0.388634
-0.00903065	-0.000744702	(a) Genetic correlation = 0	-0.382607	-0.34965	-0.388634
-0.0155338	-0.00118661	(a) Genetic correlation = 0	-0.382607	-0.34965	-0.388634
0.0389098	-0.00718966	(a) Genetic correlation = 0	-0.382607	-0.34965	-0.388634
-0.0208288	-0.000442728	(a) Genetic correlation = 0	-0.382607	-0.34965	-0.388634
-1.4294e-06	-0.00107751	(a) Genetic correlation = 0	-0.382607	-0.34965	-0.388634
0.014941	-0.00774675	(a) Genetic correlation = 0	-0.382607	-0.34965	-0.388634
-0.0288557	-0.00161751	(a) Genetic correlation = 0	-0.382607	-0.34965	-0.388634
0.0173806	-0.00731567	(a) Genetic correlation = 0	-0.382607	-0.34965	-0.388634
-0.0104748	-0.00155272	(a) Genetic correlation = 0	-0.382607	-0.34965	-0.388634
-0.00816851	0.000881617	(a) Genetic correlation = 0	-0.382607	-0.34965	-0.388634
0.0372311	-0.0109965	(a) Genetic correlation = 0	-0.382607	-0.34965	-0.388634
0.0172944	-0.00349892	(a) Genetic correlation = 0	-0.382607	-0.34965	-0.388634
-0.0101327	0.0135307	(a) Genetic correlation = 0	-0.382607	-0.34965	-0.388634
0.00812032	-0.00260998	(a) Genetic correlation = 0	-0.382607	-0.34965	-0.388634
-0.014253	0.00887091	(a) Genetic correlation = 0	-0.382607	-0.34965	-0.388634
-0.00943414	0.0224422	(a) Genetic correlation = 0	-0.382607	-0.34965	-0.388634
-0.00457883	-0.00209814	(a) Genetic correlation = 0	-0.382607	-0.34965	-0.388634
-0.0602369	0.0236225	(a) Genetic correlation = 0	-0.382607	-0.34965	-0.388634
0.0098205	-0.00492215	(a) Genetic correlation = 0	-0.382607	-0.34965	-0.388634
-0.0501142	0.011354	(a) Genetic correlation = 0	-0.382607	-0.34965	-0.388634
0.0282656	-0.014164	(a) Genetic correlation = 0	-0.382607	-0.34965	-0.388634
0.0113293	-0.00822357	(a) Genetic correlation = 0	-0.382607	-0.34965	-0.388634
0.0158312	0.000335067	(a) Genetic correlation = 0	-0.382607	-0.34965	-0.388634
-0.0197106	0.00336699	(a) Genetic correlation = 0	-0.382607	-0.34965	-0.388634
0.0122805	0.00681267	(a) Genetic correlation = 0	-0.382607	-0.34965	-0.388634
-0.000113173	0.00108965	(a) Genetic correlation = 0	-0.382607	-0.34965	-0.388634
-0.0170331	0.0199907	(a) Genetic correlation = 0	-0.382607	-0.34965	-0.388634
0.00875893	0.0048612	(a) Genetic correlation = 0	-0.382607	-0.34965	-0.388634
0.00569311	0.00317752	(a) Genetic correlation = 0	-0.382607	-0.34965	-0.388634
-0.0184133	0.00398665	(a) Genetic correlation = 0	-0.382607	-0.34965	-0.388634
-0.0550575	0.00243541	(a) Genetic correlation = 0	-0.382607	-0.34965	-0.388634
0.0204736	-0.00764073	(a) Genetic correlation = 0	-0.382607	-0.34965	-0.388634
-0.0163602	-0.0030716	(a) Genetic correlation = 0	-0.382607	-0.34965	-0.388634
0.0459125	-0.0169428	(a) Genetic correlation = 0	-0.382607	-0.34965	-0.388634
0.0399577	-0.00639235	(a) Genetic correlation = 0	-0.382607	-0.34965	-0.388634
0.00664591	-0.00305025	(a) Genetic correlation = 0	-0.382607	-0.34965	-0.388634
-0.025186	0.00577223	(a) Genetic correlation = 0	-0.382607	-0.34965	-0.388634
-0.0378961	0.00990153	(a) Genetic correlation = 0	-0.382607	-0.34965	-0.388634
0.00183289	0.00352596	(a) Genetic correlation = 0	-0.382607	-0.34965	-0.388634
-0.00389909	0.00769376	(a) Genetic correlation = 0	-0.382607	-0.34965	-0.388634
0.0120604	0.00085911	(a) Genetic correlation = 0	-0.382607	-0.34965	-0.388634
0.000391295	-0.000412252	(a) Genetic correlation = 0	-0.382607	-0.34965	-0.388634
-0.00228098	-0.00114403	(a) Genetic correlation = 0	-0.382607	-0.34965	-0.388634
0.0346458	-0.0107373	(a) Genetic correlation = 0	-0.382607	-0.34965	-0.388634
-0.0311995	0.0243142	(a) Genetic correlation = 0	-0.382607	-0.34965	-0.388634
-0.0230323	0.0116284	(a) Genetic correlation = 0	-0.382607	-0.34965	-0.388634
-0.0225478	0.0165572	(a) Genetic correlation = 0	-0.382607	-0.34965	-0.388634
-0.0244062	0.0103424	(a) Genetic correlation = 0	-0.382607	-0.34965	-0.388634
0.0124953	-0.0073057	(a) Genetic correlation = 0	-0.382607	-0.34965	-0.388634
-0.00988944	-0.00197166	(a) Genetic correlation = 0	-0.382607	-0.34965	-0.388634
-0.00210513	0.0051644	(a) Genetic correlation = 0	-0.382607	-0.34965	-0.388634
-0.0433818	0.0192795	(a) Genetic correlation = 0	-0.382607	-0.34965	-0.388634
0.00833101	-0.0102508	(a) Genetic correlation = 0	-0.382607	-0.34965	-0.388634
-0.0358068	0.0109995	(a) Genetic correlation = 0	-0.382607	-0.34965	-0.388634
0.000940792	0.00440166	(a) Genetic correlation = 0	-0.382607	-0.34965	-0.388634
0.0196698	-0.0177035	(a) Genetic correlation = 0	-0.382607	-0.34965	-0.388634
0.00717519	-0.0035558	(a) Genetic correlation = 0	-0.382607	-0.34965	-0.388634
-0.00776724	-0.000235467	(a) Genetic correlation = 0	-0.382607	-0.34965	-0.388634
0.0196188	-0.00140155	(a) Genetic correlation = 0	-0.382607	-0.34965	-0.388634
0.0424673	-0.00343074	(a) Genetic correlation = 0	-0.382607	-0.34965	-0.388634
0.0254532	-0.017109	(a) Genetic correlation = 0	-0.382607	-0.34965	-0.388634
-0.00464253	-0.0047054	(a) Genetic correlation = 0	-0.382607	-0.34965	-0.388634
-0.0204102	0.0154785	(a) Genetic correlation = 0	-0.382607	-0.34965	-0.388634
-0.0105042	0.00125778	(a) Genetic correlation = 0	-0.382607	-0.34965	-0.388634
0.0236569	-0.00586008	(a) Genetic correlation = 0	-0.382607	-0.34965	-0.388634
0.00957561	-0.00720573	(a) Genetic correlation = 0	-0.382607	-0.34965	-0.388634
0.0201981	-0.00544921	(a) Genetic correlation = 0	-0.382607	-0.34965	-0.388634
0.0170563	-0.00600426	(a) Genetic correlation = 0	-0.382607	-0.34965	-0.388634
-0.0191608	0.0171684	(a) Genetic correlation = 0	-0.382607	-0.34965	-0.388634
0.0701704	-0.0328968	(a) Genetic correlation = 0	-0.382607	-0.34965	-0.388634
0.00606788	0.00331333	(a) Genetic correlation = 0	-0.382607	-0.34965	-0.388634
0.0124423	0.0123579	(a) Genetic correlation = 0	-0.382607	-0.34965	-0.388634
0.0236539	0.00470221	(a) Genetic correlation = 0	-0.382607	-0.34965	-0.388634
-0.00311046	0.00315398	(a) Genetic correlation = 0	-0.382607	-0.34965	-0.388634
-0.031886	0.00576783	(a) Genetic correlation = 0	-0.382607	-0.34965	-0.388634
0.0286129	-0.00810464	(a) Genetic correlation = 0	-0.382607	-0.34965	-0.388634
0.00361254	-0.0140101	(a) Genetic correlation = 0	-0.382607	-0.34965	-0.388634
-0.00748868	0.00718975	(a) Genetic correlation = 0	-0.382607	-0.34965	-0.388634
-0.00665538	0.00290107	(a) Genetic correlation = 0	-0.382607	-0.34965	-0.388634
0.0402045	-0.00516384	(a) Genetic correlation = 0	-0.382607	-0.34965	-0.388634
0.031357	-0.011821	(a) Genetic correlation = 0	-0.382607	-0.34965	-0.388634
0.00994812	-0.00737272	(a) Genetic correlation = 0	-0.382607	-0.34965	-0.388634
0.000777372	0.00416305	(a) Genetic correlation = 0	-0.382607	-0.34965	-0.388634
-0.00305743	0.00840076	(a) Genetic correlation = 0	-0.382607	-0.34965	-0.388634
0.0101958	-0.0043826	(a) Genetic correlation = 0	-0.382607	-0.34965	-0.388634
-0.00596506	0.00850046	(a) Genetic correlation = 0	-0.382607	-0.34965	-0.388634
-0.0530849	0.025346	(a) Genetic correlation = 0	-0.382607	-0.34965	-0.388634
0.0615552	-0.013057	(a) Genetic correlation = 0	-0.382607	-0.34965	-0.388634
0.0185165	0.000128377	(a) Genetic correlation = 0	-0.382607	-0.34965	-0.388634
0.00586388	0.00172424	(a) Genetic correlation = 0	-0.382607	-0.34965	-0.388634
0.00422763	0.00547538	(a) Genetic correlation = 0	-0.382607	-0.34965	-0.388634
0.00690392	-0.00211998	(a) Genetic correlation = 0	-0.382607	-0.34965	-0.388634
-0.00316304	0.00136255	(a) Genetic correlation = 0	-0.382607	-0.34965	-0.388634
0.043827	-0.0179921	(a) Genetic correlation = 0	-0.382607	-0.34965	-0.388634
-0.0361132	0.00895346	(a) Genetic correlation = 0	-0.382607	-0.34965	-0.388634
0.0100424	-0.0019527	(a) Genetic correlation = 0	-0.382607	-0.34965	-0.388634
-0.00435071	0.0118441	(a) Genetic correlation = 0	-0.382607	-0.34965	-0.388634
-0.0128067	-0.00129468	(a) Genetic correlation = 0	-0.382607	-0.34965	-0.388634
0.0154677	-0.0256058	(a) Genetic correlation = 0	-0.382607	-0.34965	-0.388634
-0.0181388	0.00305133	(a) Genetic correlation = 0	-0.382607	-0.34965	-0.388634
-0.00318006	-0.000653466	(a) Genetic correlation = 0	-0.382607	-0.34965	-0.388634
-0.0137623	-0.00792509	(a) Genetic correlation = 0	-0.382607	-0.34965	-0.388634
-0.049195	0.0300388	(a) Genetic correlation = 0	-0.382607	-0.34965	-0.388634
-0.00273327	9.58975e-05	(a) Genetic correlation = 0	-0.382607	-0.34965	-0.388634
0.0166001	-0.007251	(a) Genetic correlation = 0	-0.382607	-0.34965	-0.388634
-0.021783	0.00903205	(a) Genetic correlation = 0	-0.382607	-0.34965	-0.388634
-0.0233977	0.00841858	(a) Genetic correlation = 0	-0.382607	-0.34965	-0.388634
-0.0209462	0.00109499	(a) Genetic correlation = 0	-0.382607	-0.34965	-0.388634
-0.0110021	0.0138785	(a) Genetic correlation = 0	-0.382607	-0.34965	-0.388634
0.00249814	0.000702015	(a) Genetic correlation = 0	-0.382607	-0.34965	-0.388634
0.0013769	-0.00220004	(a) Genetic correlation = 0	-0.382607	-0.34965	-0.388634
0.00475334	0.00152241	(a) Genetic correlation = 0	-0.382607	-0.34965	-0.388634
0.00156705	-0.00578091	(a) Genetic correlation = 0	-0.382607	-0.34965	-0.388634
0.0227976	-0.0169308	(a) Genetic correlation = 0	-0.382607	-0.34965	-0.388634
0.0261858	-0.0189845	(a) Genetic correlation = 0	-0.382607	-0.34965	-0.388634
0.0046759	-0.00609873	(a) Genetic correlation = 0	-0.382607	-0.34965	-0.388634
-0.0358796	0.0132331	(a) Genetic correlation = 0	-0.382607	-0.34965	-0.388634
0.000823173	-0.00428529	(a) Genetic correlation = 0	-0.382607	-0.34965	-0.388634
-0.0144754	0.0194022	(a) Genetic correlation = 0	-0.382607	-0.34965	-0.388634
0.00138251	0.00682938	(a) Genetic correlation = 0	-0.382607	-0.34965	-0.388634
0.0112685	-0.00198536	(a) Genetic correlation = 0	-0.382607	-0.34965	-0.388634
-0.0337104	0.0130665	(a) Genetic correlation = 0	-0.382607	-0.34965	-0.388634
0.0274837	-0.00682563	(a) Genetic correlation = 0	-0.382607	-0.34965	-0.388634
-0.0209461	-0.00428756	(a) Genetic correlation = 0	-0.382607	-0.34965	-0.388634
-0.0286801	0.00766797	(a) Genetic correlation = 0	-0.382607	-0.34965	-0.388634
0.0518716	-0.0101762	(a) Genetic correlation = 0	-0.382607	-0.34965	-0.388634
-0.0191631	0.00583069	(a) Genetic correlation = 0	-0.382607	-0.34965	-0.388634
0.0091164	-0.00945148	(a) Genetic correlation = 0	-0.382607	-0.34965	-0.388634
-0.0307888	0.00483822	(a) Genetic correlation = 0	-0.382607	-0.34965	-0.388634
-0.022708	0.000976963	(a) Genetic correlation = 0	-0.382607	-0.34965	-0.388634
-0.0120833	0.00395663	(a) Genetic correlation = 0	-0.382607	-0.34965	-0.388634
-0.00275157	0.00264692	(a) Genetic correlation = 0	-0.382607	-0.34965	-0.388634
0.0287414	-0.00355161	(a) Genetic correlation = 0	-0.382607	-0.34965	-0.388634
0.00740126	0.000662206	(a) Genetic correlation = 0	-0.382607	-0.34965	-0.388634
-0.0179432	0.00597602	(a) Genetic correlation = 0	-0.382607	-0.34965	-0.388634
-0.0195163	0.00462475	(a) Genetic correlation = 0	-0.382607	-0.34965	-0.388634
-0.00504895	0.00462992	(a) Genetic correlation = 0	-0.382607	-0.34965	-0.388634
0.0403	-0.0114983	(a) Genetic correlation = 0	-0.382607	-0.34965	-0.388634
-0.0217967	-0.00142262	(a) Genetic correlation = 0	-0.382607	-0.34965	-0.388634
0.0404007	-0.00974314	(a) Genetic correlation = 0	-0.382607	-0.34965	-0.388634
0.00438988	0.00138179	(a) Genetic correlation = 0	-0.382607	-0.34965	-0.388634
-0.0277	0.00262685	(a) Genetic correlation = 0	-0.382607	-0.34965	-0.388634
-0.0027282	-0.000229323	(a) Genetic correlation = 0	-0.382607	-0.34965	-0.388634
-0.0310893	0.0203326	(a) Genetic correlation = 0	-0.382607	-0.34965	-0.388634
-0.0359255	0.00337063	(a) Genetic correlation = 0	-0.382607	-0.34965	-0.388634
-0.0156426	0.00672933	(a) Genetic correlation = 0	-0.382607	-0.34965	-0.388634
-0.0255147	0.0148482	(a) Genetic correlation = 0	-0.382607	-0.34965	-0.388634
-0.0107105	0.00775376	(a) Genetic correlation = 0	-0.382607	-0.34965	-0.388634
-0.0204836	0.00364937	(a) Genetic correlation = 0	-0.382607	-0.34965	-0.388634
-0.047376	0.0227242	(a) Genetic correlation = 0	-0.382607	-0.34965	-0.388634
-0.0052383	-0.00103481	(a) Genetic correlation = 0	-0.382607	-0.34965	-0.388634
0.05562	-0.0107423	(a) Genetic correlation = 0	-0.382607	-0.34965	-0.388634
-0.0037261	0.001928	(a) Genetic correlation = 0	-0.382607	-0.34965	-0.388634
-0.0079323	0.00716031	(a) Genetic correlation = 0	-0.382607	-0.34965	-0.388634
0.00982894	0.001979	(a) Genetic correlation = 0	-0.382607	-0.34965	-0.388634
0.00812183	-0.00465869	(a) Genetic correlation = 0	-0.382607	-0.34965	-0.388634
0.031904	-0.00428298	(a) Genetic correlation = 0	-0.382607	-0.34965	-0.388634
0.0108978	-0.01095	(a) Genetic correlation = 0	-0.382607	-0.34965	-0.388634
0.0193391	-0.00441662	(a) Genetic correlation = 0	-0.382607	-0.34965	-0.388634
-0.0146976	0.0145227	(a) Genetic correlation = 0	-0.382607	-0.34965	-0.388634
0.0228011	-0.0143809	(a) Genetic correlation = 0	-0.382607	-0.34965	-0.388634
-0.0278174	0.0120729	(a) Genetic correlation = 0	-0.382607	-0.34965	-0.388634
0.00734576	0.0127651	(a) Genetic correlation = 0	-0.382607	-0.34965	-0.388634
0.0172009	-0.00351693	(a) Genetic correlation = 0	-0.382607	-0.34965	-0.388634
0.0188092	-0.00826321	(a) Genetic correlation = 0	-0.382607	-0.34965	-0.388634
0.030403	-0.00980778	(a) Genetic correlation = 0	-0.382607	-0.34965	-0.388634
-3.77028e-05	-0.00525191	(a) Genetic correlation = 0	-0.382607	-0.34965	-0.388634
-0.0245741	0.0151349	(a) Genetic correlation = 0	-0.382607	-0.34965	-0.388634
-0.0267292	0.0242883	(a) Genetic correlation = 0	-0.382607	-0.34965	-0.388634
-0.0137467	0.00201799	(a) Genetic correlation = 0	-0.382607	-0.34965	-0.388634
-0.00934636	0.00759375	(a) Genetic correlation = 0	-0.382607	-0.34965	-0.388634
0.00206803	0.000931995	(a) Genetic correlation = 0	-0.382607	-0.34965	-0.388634
-0.0337054	0.0223122	(a) Genetic correlation = 0	-0.382607	-0.34965	-0.388634
0.0257765	-0.0063199	(a) Genetic correlation = 0	-0.382607	-0.34965	-0.388634
0.0281528	-0.0026728	(a) Genetic correlation = 0	-0.382607	-0.34965	-0.388634
0.027825	0.00136011	(a) Genetic correlation = 0	-0.382607	-0.34965	-0.388634
-0.00673116	0.00961516	(a) Genetic correlation = 0	-0.382607	-0.34965	-0.388634
-0.00051622	0.00410377	(a) Genetic correlation = 0	-0.382607	-0.34965	-0.388634
0.0111801	-0.0020281	(a) Genetic correlation = 0	-0.382607	-0.34965	-0.388634
0.00131296	0.00732239	(a) Genetic correlation = 0	-0.382607	-0.34965	-0.388634
-0.018057	0.0069471	(a) Genetic correlation = 0	-0.382607	-0.34965	-0.388634
0.0305482	-0.0345789	(a) Genetic correlation = 0	-0.382607	-0.34965	-0.388634
0.00685451	-0.0133842	(a) Genetic correlation = 0	-0.382607	-0.34965	-0.388634
-0.0332247	0.021705	(a) Genetic correlation = 0	-0.382607	-0.34965	-0.388634
-0.026902	0.0348913	(a) Genetic correlation = 0	-0.382607	-0.34965	-0.388634
0.0149886	-0.0110726	(a) Genetic correlation = 0	-0.382607	-0.34965	-0.388634
-0.0426968	-0.0327433	(a) Genetic correlation = 0	-0.382607	-0.34965	-0.388634
-0.013661	0.00598316	(a) Genetic correlation = 0	-0.382607	-0.34965	-0.388634
-0.0231578	0.0284177	(a) Genetic correlation = 0	-0.382607	-0.34965	-0.388634
0.0235281	-0.0229618	(a) Genetic correlation = 0	-0.382607	-0.34965	-0.388634
-0.0191878	0.0480039	(a) Genetic correlation = 0	-0.382607	-0.34965	-0.388634
-0.0219694	0.0420085	(a) Genetic correlation = 0	-0.382607	-0.34965	-0.388634
0.0211681	-0.0251646	(a) Genetic correlation = 0	-0.382607	-0.34965	-0.388634
-0.0119526	-0.0260862	(a) Genetic correlation = 0	-0.382607	-0.34965	-0.388634
-0.00540916	-0.0207009	(a) Genetic correlation = 0	-0.382607	-0.34965	-0.388634
0.0192218	-0.0189104	(a) Genetic correlation = 0	-0.382607	-0.34965	-0.388634
0.0127398	-0.029231	(a) Genetic correlation = 0	-0.382607	-0.34965	-0.388634
0.00694185	0.0258258	(a) Genetic correlation = 0	-0.382607	-0.34965	-0.388634
0.045023	0.000210581	(a) Genetic correlation = 0	-0.382607	-0.34965	-0.388634
-0.0058796	-0.01472	(a) Genetic correlation = 0	-0.382607	-0.34965	-0.388634
0.0321869	-0.0268309	(a) Genetic correlation = 0	-0.382607	-0.34965	-0.388634
-0.0131146	0.0277579	(a) Genetic correlation = 0	-0.382607	-0.34965	-0.388634
-0.00630629	-0.00670344	(a) Genetic correlation = 0	-0.382607	-0.34965	-0.388634
0.00094252	-0.00188401	(a) Genetic correlation = 0	-0.382607	-0.34965	-0.388634
-0.00988571	-0.0444107	(a) Genetic correlation = 0	-0.382607	-0.34965	-0.388634
0.0409609	-0.0252416	(a) Genetic correlation = 0	-0.382607	-0.34965	-0.388634
0.000595542	0.00348496	(a) Genetic correlation = 0	-0.382607	-0.34965	-0.388634
-0.03306	-0.0214848	(a) Genetic correlation = 0	-0.382607	-0.34965	-0.388634
-0.0477923	0.0497359	(a) Genetic correlation = 0	-0.382607	-0.34965	-0.388634
0.0054124	0.00172358	(a) Genetic correlation = 0	-0.382607	-0.34965	-0.388634
0.00766957	-0.0168608	(a) Genetic correlation = 0	-0.382607	-0.34965	-0.388634
-0.0192559	-0.00425507	(a) Genetic correlation = 0	-0.382607	-0.34965	-0.388634
-0.0188144	0.0251747	(a) Genetic correlation = 0	-0.382607	-0.34965	-0.388634
-0.0115497	-0.0256756	(a) Genetic correlation = 0	-0.382607	-0.34965	-0.388634
0.0224837	0.0291144	(a) Genetic correlation = 0	-0.382607	-0.34965	-0.388634
0.00886218	-0.0345854	(a) Genetic correlation = 0	-0.382607	-0.34965	-0.388634
0.0319099	0.00753187	(a) Genetic correlation = 0	-0.382607	-0.34965	-0.388634
-0.0171234	0.0154116	(a) Genetic correlation = 0	-0.382607	-0.34965	-0.388634
0.0167128	0.00624401	(a) Genetic correlation = 0	-0.382607	-0.34965	-0.388634
-0.0137429	-0.0159201	(a) Genetic correlation = 0	-0.382607	-0.34965	-0.388634
-0.0149754	0.010848	(a) Genetic correlation = 0	-0.382607	-0.34965	-0.388634
0.0187905	-0.0336568	(a) Genetic correlation = 0	-0.382607	-0.34965	-0.388634
0.0439758	-0.0325305	(a) Genetic correlation = 0	-0.382607	-0.34965	-0.388634
0.0133357	0.0112805	(a) Genetic correlation = 0	-0.382607	-0.34965	-0.388634
0.0376956	0.0177414	(a) Genetic correlation = 0	-0.382607	-0.34965	-0.388634
-0.0101226	-0.00880841	(a) Genetic correlation = 0	-0.382607	-0.34965	-0.388634
-0.00661905	0.0139336	(a) Genetic correlation = 0	-0.382607	-0.34965	-0.388634
-0.0364422	0.0613754	(a) Genetic correlation = 0	-0.382607	-0.34965	-0.388634
-0.0215947	-0.0186762	(a) Genetic correlation = 0	-0.382607	-0.34965	-0.388634
0.0168888	0.00541767	(a) Genetic correlation = 0	-0.382607	-0.34965	-0.388634
-0.0359564	0.0199098	(a) Genetic correlation = 0	-0.382607	-0.34965	-0.388634
-0.0182639	-0.000721476	(a) Genetic correlation = 0	-0.382607	-0.34965	-0.388634
0.00235008	-0.0272895	(a) Genetic correlation = 0	-0.382607	-0.34965	-0.388634
0.00467636	-0.0218395	(a) Genetic correlation = 0	-0.382607	-0.34965	-0.388634
-0.0128621	0.0160705	(a) Genetic correlation = 0	-0.382607	-0.34965	-0.388634
-0.00276365	0.00546168	(a) Genetic correlation = 0	-0.382607	-0.34965	-0.388634
-0.0315807	-0.0157481	(a) Genetic correlation = 0	-0.382607	-0.34965	-0.388634
-0.0253611	-0.0236794	(a) Genetic correlation = 0	-0.382607	-0.34965	-0.388634
-0.00576511	0.0143416	(a) Genetic correlation = 0	-0.382607	-0.34965	-0.388634
0.00125922	-0.00508766	(a) Genetic correlation = 0	-0.382607	-0.34965	-0.388634
-0.0170995	-0.0143751	(a) Genetic correlation = 0	-0.382607	-0.34965	-0.388634
-0.00321432	0.028071	(a) Genetic correlation = 0	-0.382607	-0.34965	-0.388634
-0.0040359	0.0275035	(a) Genetic correlation = 0	-0.382607	-0.34965	-0.388634
-0.0149709	-0.00111634	(a) Genetic correlation = 0	-0.382607	-0.34965	-0.388634
0.0174851	-0.0087349	(a) Genetic correlation = 0	-0.382607	-0.34965	-0.388634
-0.00197208	0.0191921	(a) Genetic correlation = 0	-0.382607	-0.34965	-0.388634
0.00280147	-0.00967183	(a) Genetic correlation = 0	-0.382607	-0.34965	-0.388634
-0.0358323	0.0273803	(a) Genetic correlation = 0	-0.382607	-0.34965	-0.388634
-0.00334531	0.00895971	(a) Genetic correlation = 0	-0.382607	-0.34965	-0.388634
-0.0430416	-0.025843	(a) Genetic correlation = 0	-0.382607	-0.34965	-0.388634
-0.00354709	0.061034	(a) Genetic correlation = 0	-0.382607	-0.34965	-0.388634
-0.0199751	0.0341762	(a) Genetic correlation = 0	-0.382607	-0.34965	-0.388634
0.012676	0.0129467	(a) Genetic correlation = 0	-0.382607	-0.34965	-0.388634
-0.0063391	-0.0297747	(a) Genetic correlation = 0	-0.382607	-0.34965	-0.388634
0.00238424	0.00355695	(a) Genetic correlation = 0	-0.382607	-0.34965	-0.388634
0.015959	-0.0316963	(a) Genetic correlation = 0	-0.382607	-0.34965	-0.388634
0.0199165	-4.08706e-05	(a) Genetic correlation = 0	-0.382607	-0.34965	-0.388634
0.00836124	0.0229315	(a) Genetic correlation = 0	-0.382607	-0.34965	-0.388634
0.00432881	0.0181526	(a) Genetic correlation = 0	-0.382607	-0.34965	-0.388634
-0.0105485	0.0205874	(a) Genetic correlation = 0	-0.382607	-0.34965	-0.388634
0.0222331	-0.0443927	(a) Genetic correlation = 0	-0.382607	-0.34965	-0.388634
-0.00675469	-0.0139587	(a) Genetic correlation = 0	-0.382607	-0.34965	-0.388634
-0.0177424	0.0374396	(a) Genetic correlation = 0	-0.382607	-0.34965	-0.388634
0.0062458	0.0261377	(a) Genetic correlation = 0	-0.382607	-0.34965	-0.388634
-0.0276479	-0.0219706	(a) Genetic correlation = 0	-0.382607	-0.34965	-0.388634
0.00254725	0.0619019	(a) Genetic correlation = 0	-0.382607	-0.34965	-0.388634
-0.0036402	-0.0156897	(a) Genetic correlation = 0	-0.382607	-0.34965	-0.388634
-0.0224272	-0.00556506	(a) Genetic correlation = 0	-0.382607	-0.34965	-0.388634
0.0139499	-0.00801727	(a) Genetic correlation = 0	-0.382607	-0.34965	-0.388634
-0.0337483	-0.00862473	(a) Genetic correlation = 0	-0.382607	-0.34965	-0.388634
0.0312833	-0.0228168	(a) Genetic correlation = 0	-0.382607	-0.34965	-0.388634
-0.016126	0.0100472	(a) Genetic correlation = 0	-0.382607	-0.34965	-0.388634
0.00709892	0.00600161	(a) Genetic correlation = 0	-0.382607	-0.34965	-0.388634
-0.0157149	0.0145156	(a) Genetic correlation = 0	-0.382607	-0.34965	-0.388634
-0.0395406	0.047916	(a) Genetic correlation = 0	-0.382607	-0.34965	-0.388634
0.00368352	-0.0309691	(a) Genetic correlation = 0	-0.382607	-0.34965	-0.388634
0.00975086	-0.026043	(a) Genetic correlation = 0	-0.382607	-0.34965	-0.388634
-0.0516755	0.0215244	(a) Genetic correlation = 0	-0.382607	-0.34965	-0.388634
-0.00212307	0.00413871	(a) Genetic correlation = 0	-0.382607	-0.34965	-0.388634
0.0113297	-0.0250273	(a) Genetic correlation = 0	-0.382607	-0.34965	-0.388634
0.0101979	0.0282388	(a) Genetic correlation = 0	-0.382607	-0.34965	-0.388634
-0.0306583	0.0310625	(a) Genetic correlation = 0	-0.382607	-0.34965	-0.388634
0.0136773	0.0243391	(a) Genetic correlation = 0	-0.382607	-0.34965	-0.388634
-0.0112534	0.0210837	(a) Genetic correlation = 0	-0.382607	-0.34965	-0.388634
0.0110035	0.00446668	(a) Genetic correlation = 0	-0.382607	-0.34965	-0.388634
-0.0118732	-0.0158497	(a) Genetic correlation = 0	-0.382607	-0.34965	-0.388634
-0.00789137	-0.0238064	(a) Genetic correlation = 0	-0.382607	-0.34965	-0.388634
-0.0019886	0.0614207	(a) Genetic correlation = 0	-0.382607	-0.34965	-0.388634
0.0178459	-0.0139402	(a) Genetic correlation = 0	-0.382607	-0.34965	-0.388634
0.0408496	-0.03433	(a) Genetic correlation = 0	-0.382607	-0.34965	-0.388634
0.0491443	-0.0431622	(a) Genetic correlation = 0	-0.382607	-0.34965	-0.388634
0.00676713	-0.0171089	(a) Genetic correlation = 0	-0.382607	-0.34965	-0.388634
0.00339409	0.0174807	(a) Genetic correlation = 0	-0.382607	-0.34965	-0.388634
-0.00222246	0.00991918	(a) Genetic correlation = 0	-0.382607	-0.34965	-0.388634
-0.00341949	0.00974687	(a) Genetic correlation = 0	-0.382607	-0.34965	-0.388634
0.0107473	-0.0126583	(a) Genetic correlation = 0	-0.382607	-0.34965	-0.388634
-0.00649978	0.0267864	(a) Genetic correlation = 0	-0.382607	-0.34965	-0.388634
0.00705824	-0.0323432	(a) Genetic correlation = 0	-0.382607	-0.34965	-0.388634
0.0128451	-0.0248531	(a) Genetic correlation = 0	-0.382607	-0.34965	-0.388634
0.018702	-0.00717674	(a) Genetic correlation = 0	-0.382607	-0.34965	-0.388634
0.0347525	-0.0342844	(a) Genetic correlation = 0	-0.382607	-0.34965	-0.388634
0.00340181	0.00682045	(a) Genetic correlation = 0	-0.382607	-0.34965	-0.388634
0.0172802	-0.0177659	(a) Genetic correlation = 0	-0.382607	-0.34965	-0.388634
-0.0120882	0.00894209	(a) Genetic correlation = 0	-0.382607	-0.34965	-0.388634
-0.0287431	0.00392235	(a) Genetic correlation = 0	-0.382607	-0.34965	-0.388634
0.00191752	-0.00339535	(a) Genetic correlation = 0	-0.382607	-0.34965	-0.388634
0.00106156	0.00281037	(a) Genetic correlation = 0	-0.382607	-0.34965	-0.388634
-0.00730237	-0.040055	(a) Genetic correlation = 0	-0.382607	-0.34965	-0.388634
0.020366	0.00483322	(a) Genetic correlation = 0	-0.382607	-0.34965	-0.388634
0.0461741	-0.0418992	(a) Genetic correlation = 0	-0.382607	-0.34965	-0.388634
0.000380186	-0.0140779	(a) Genetic correlation = 0	-0.382607	-0.34965	-0.388634
0.0287377	0.0168386	(a) Genetic correlation = 0	-0.382607	-0.34965	-0.388634
-0.00883929	-0.0166316	(a) Genetic correlation = 0	-0.382607	-0.34965	-0.388634
-0.00320455	-0.000639559	(a) Genetic correlation = 0	-0.382607	-0.34965	-0.388634
0.0156679	-0.0597958	(a) Genetic correlation = 0	-0.382607	-0.34965	-0.388634
-0.0168572	0.00601296	(a) Genetic correlation = 0	-0.382607	-0.34965	-0.388634
-0.0354245	-0.0168358	(a) Genetic correlation = 0	-0.382607	-0.34965	-0.388634
-0.0122312	-0.00584544	(a) Genetic correlation = 0	-0.382607	-0.34965	-0.388634
7.50502e-05	0.00961392	(a) Genetic correlation = 0	-0.382607	-0.34965	-0.388634
0.0121745	0.00857151	(a) Genetic correlation = 0	-0.382607	-0.34965	-0.388634
0.00189344	0.0163952	(a) Genetic correlation = 0	-0.382607	-0.34965	-0.388634
0.018013	-0.00862919	(a) Genetic correlation = 0	-0.382607	-0.34965	-0.388634
-0.00756104	0.00663454	(a) Genetic correlation = 0	-0.382607	-0.34965	-0.388634
-0.0302283	0.032446	(a) Genetic correlation = 0	-0.382607	-0.34965	-0.388634
0.0124501	-0.0305581	(a) Genetic correlation = 0	-0.382607	-0.34965	-0.388634
0.0157999	-0.0350799	(a) Genetic correlation = 0	-0.382607	-0.34965	-0.388634
0.0258698	-0.0311396	(a) Genetic correlation = 0	-0.382607	-0.34965	-0.388634
-0.0123294	-0.0111729	(a) Genetic correlation = 0	-0.382607	-0.34965	-0.388634
-0.0194195	0.00824789	(a) Genetic correlation = 0	-0.382607	-0.34965	-0.388634
0.0256402	-0.00742052	(a) Genetic correlation = 0	-0.382607	-0.34965	-0.388634
0.0427015	0.0476158	(a) Genetic correlation = 0	-0.382607	-0.34965	-0.388634
0.0202154	0.000227458	(a) Genetic correlation = 0	-0.382607	-0.34965	-0.388634
-0.0418168	0.00293414	(a) Genetic correlation = 0	-0.382607	-0.34965	-0.388634
-0.0183333	0.0391604	(a) Genetic correlation = 0	-0.382607	-0.34965	-0.388634
-0.01306	0.0210396	(a) Genetic correlation = 0	-0.382607	-0.34965	-0.388634
0.00986962	-0.0162663	(a) Genetic correlation = 0	-0.382607	-0.34965	-0.388634
0.045637	0.0106607	(a) Genetic correlation = 0	-0.382607	-0.34965	-0.388634
-0.00443094	0.00501646	(a) Genetic correlation = 0	-0.382607	-0.34965	-0.388634
0.0395871	-0.0199334	(a) Genetic correlation = 0	-0.382607	-0.34965	-0.388634
-0.00820464	-0.0013596	(a) Genetic correlation = 0	-0.382607	-0.34965	-0.388634
0.0191181	-0.0156952	(a) Genetic correlation = 0	-0.382607	-0.34965	-0.388634
0.0043423	0.00601303	(a) Genetic correlation = 0	-0.382607	-0.34965	-0.388634
0.0275227	-0.0453021	(a) Genetic correlation = 0	-0.382607	-0.34965	-0.388634
0.00770096	0.0364863	(a) Genetic correlation = 0	-0.382607	-0.34965	-0.388634
-0.0430854	-0.0038823	(a) Genetic correlation = 0	-0.382607	-0.34965	-0.388634
0.0117478	0.000442782	(a) Genetic correlation = 0	-0.382607	-0.34965	-0.388634
0.0110251	0.0235806	(a) Genetic correlation = 0	-0.382607	-0.34965	-0.388634
-0.00539661	-0.0086135	(a) Genetic correlation = 0	-0.382607	-0.34965	-0.388634
0.0426231	0.0198646	(a) Genetic correlation = 0	-0.382607	-0.34965	-0.388634
0.0126579	0.0177691	(a) Genetic correlation = 0	-0.382607	-0.34965	-0.388634
0.03382	-0.00735512	(a) Genetic correlation = 0	-0.382607	-0.34965	-0.388634
0.00134156	-0.0410175	(a) Genetic correlation = 0	-0.382607	-0.34965	-0.388634
0.0201348	-0.0288745	(a) Genetic correlation = 0	-0.382607	-0.34965	-0.388634
-0.0357695	-0.0101452	(a) Genetic correlation = 0	-0.382607	-0.34965	-0.388634
0.0175354	0.0330458	(a) Genetic correlation = 0	-0.382607	-0.34965	-0.388634
0.0696467	0.00925262	(a) Genetic correlation = 0	-0.382607	-0.34965	-0.388634
0.0176907	0.00127687	(a) Genetic correlation = 0	-0.382607	-0.34965	-0.388634
-0.015384	0.00330705	(a) Genetic correlation = 0	-0.382607	-0.34965	-0.388634
0.0329368	-0.0185289	(a) Genetic correlation = 0	-0.382607	-0.34965	-0.388634
0.0121572	-0.0305595	(a) Genetic correlation = 0	-0.382607	-0.34965	-0.388634
0.00297432	0.0369608	(a) Genetic correlation = 0	-0.382607	-0.34965	-0.388634
0.0150269	-0.00761638	(a) Genetic correlation = 0	-0.382607	-0.34965	-0.388634
0.0215475	-0.0299485	(a) Genetic correlation = 0	-0.382607	-0.34965	-0.388634
0.0089032	0.0437057	(a) Genetic correlation = 0	-0.382607	-0.34965	-0.388634
-0.0204732	-0.00546727	(a) Genetic correlation = 0	-0.382607	-0.34965	-0.388634
-0.00660039	0.0624472	(a) Genetic correlation = 0	-0.382607	-0.34965	-0.388634
0.0276227	-0.00672386	(a) Genetic correlation = 0	-0.382607	-0.34965	-0.388634
0.0107851	0.0311922	(a) Genetic correlation = 0	-0.382607	-0.34965	-0.388634
0.0219039	0.00042531	(a) Genetic correlation = 0	-0.382607	-0.34965	-0.388634
-0.0171872	0.000756932	(a) Genetic correlation = 0	-0.382607	-0.34965	-0.388634
-0.0552765	0.000432592	(a) Genetic correlation = 0	-0.382607	-0.34965	-0.388634
0.00324222	-0.0102014	(a) Genetic correlation = 0	-0.382607	-0.34965	-0.388634
3.2538e-05	0.00939757	(a) Genetic correlation = 0	-0.382607	-0.34965	-0.388634
-0.00307459	0.0148937	(a) Genetic correlation = 0	-0.382607	-0.34965	-0.388634
0.000358642	0.0116794	(a) Genetic correlation = 0	-0.382607	-0.34965	-0.388634
-0.00384955	0.00795182	(a) Genetic correlation = 0	-0.382607	-0.34965	-0.388634
-0.00233109	-0.0116606	(a) Genetic correlation = 0	-0.382607	-0.34965	-0.388634
0.00290857	-0.0524794	(a) Genetic correlation = 0	-0.382607	-0.34965	-0.388634
-0.018348	0.00204099	(a) Genetic correlation = 0	-0.382607	-0.34965	-0.388634
-0.0282821	0.0066593	(a) Genetic correlation = 0	-0.382607	-0.34965	-0.388634
0.0137736	-0.0239181	(a) Genetic correlation = 0	-0.382607	-0.34965	-0.388634
-0.0215103	-0.0413505	(a) Genetic correlation = 0	-0.382607	-0.34965	-0.388634
0.0353892	-0.036867	(a) Genetic correlation = 0	-0.382607	-0.34965	-0.388634
-0.00776224	-0.0325094	(a) Genetic correlation = 0	-0.382607	-0.34965	-0.388634
-0.00537021	0.0187563	(a) Genetic correlation = 0	-0.382607	-0.34965	-0.388634
0.00769954	0.00437275	(a) Genetic correlation = 0	-0.382607	-0.34965	-0.388634
-0.0338395	-0.00318063	(a) Genetic correlation = 0	-0.382607	-0.34965	-0.388634
0.0282933	-0.0269848	(a) Genetic correlation = 0	-0.382607	-0.34965	-0.388634
0.000484595	-0.00261707	(a) Genetic correlation = 0	-0.382607	-0.34965	-0.388634
0.0130102	-0.0520983	(a) Genetic correlation = 0	-0.382607	-0.34965	-0.388634
0.00782347	0.00730654	(a) Genetic correlation = 0	-0.382607	-0.34965	-0.388634
0.0784443	-0.0139869	(a) Genetic correlation = 0	-0.382607	-0.34965	-0.388634
-0.0222484	-0.000937893	(a) Genetic correlation = 0	-0.382607	-0.34965	-0.388634
0.0238232	0.0288639	(a) Genetic correlation = 0	-0.382607	-0.34965	-0.388634
0.00929888	0.00718082	(a) Genetic correlation = 0	-0.382607	-0.34965	-0.388634
-0.0529793	0.042675	(a) Genetic correlation = 0	-0.382607	-0.34965	-0.388634
-0.0646687	0.0194576	(a) Genetic correlation = 0	-0.382607	-0.34965	-0.388634
0.0004301	-0.0326017	(a) Genetic correlation = 0	-0.382607	-0.34965	-0.388634
-0.00149631	-0.0469582	(a) Genetic correlation = 0	-0.382607	-0.34965	-0.388634
-0.00306728	-0.00448856	(a) Genetic correlation = 0	-0.382607	-0.34965	-0.388634
0.0354081	-0.00149288	(a) Genetic correlation = 0	-0.382607	-0.34965	-0.388634
0.0192396	-0.0320146	(a) Genetic correlation = 0	-0.382607	-0.34965	-0.388634
0.00821253	-0.00752901	(a) Genetic correlation = 0	-0.382607	-0.34965	-0.388634
0.0185451	-0.0243592	(a) Genetic correlation = 0	-0.382607	-0.34965	-0.388634
0.0114946	0.0066623	(a) Genetic correlation = 0	-0.382607	-0.34965	-0.388634
-0.0260982	0.0161448	(a) Genetic correlation = 0	-0.382607	-0.34965	-0.388634
-0.0268655	0.00418384	(a) Genetic correlation = 0	-0.382607	-0.34965	-0.388634
0.00306974	0.0199327	(a) Genetic correlation = 0	-0.382607	-0.34965	-0.388634
0.0175727	-0.0332127	(a) Genetic correlation = 0	-0.382607	-0.34965	-0.388634
0.0188996	-0.0223827	(a) Genetic correlation = 0	-0.382607	-0.34965	-0.388634
-0.0735516	-0.00464534	(a) Genetic correlation = 0	-0.382607	-0.34965	-0.388634
-0.0283907	0.0235306	(a) Genetic correlation = 0	-0.382607	-0.34965	-0.388634
-0.00501586	0.0210552	(a) Genetic correlation = 0	-0.382607	-0.34965	-0.388634
-0.0179194	0.0116862	(a) Genetic correlation = 0	-0.382607	-0.34965	-0.388634
0.00184424	-0.0430476	(a) Genetic correlation = 0	-0.382607	-0.34965	-0.388634
0.00471535	-0.0134699	(a) Genetic correlation = 0	-0.382607	-0.34965	-0.388634
-0.0463172	-0.00541158	(a) Genetic correlation = 0	-0.382607	-0.34965	-0.388634
0.0305418	-0.0277165	(a) Genetic correlation = 0	-0.382607	-0.34965	-0.388634
-0.0360118	-0.0239411	(a) Genetic correlation = 0	-0.382607	-0.34965	-0.388634
0.0266072	-0.0313452	(a) Genetic correlation = 0	-0.382607	-0.34965	-0.388634
-0.033831	-0.00339767	(a) Genetic correlation = 0	-0.382607	-0.34965	-0.388634
-0.0540606	0.00980659	(a) Genetic correlation = 0	-0.382607	-0.34965	-0.388634
-0.00149129	-0.0090261	(a) Genetic correlation = 0	-0.382607	-0.34965	-0.388634
-0.0368655	0.0335733	(a) Genetic correlation = 0	-0.382607	-0.34965	-0.388634
-0.00938648	-0.000736687	(a) Genetic correlation = 0	-0.382607	-0.34965	-0.388634
-0.00596435	0.0132308	(a) Genetic correlation = 0	-0.382607	-0.34965	-0.388634
0.00560562	0.00622253	(a) Genetic correlation = 0	-0.382607	-0.34965	-0.388634
0.0231536	0.0163279	(a) Genetic correlation = 0	-0.382607	-0.34965	-0.388634
-0.00396454	0.0363221	(a) Genetic correlation = 0	-0.382607	-0.34965	-0.388634
0.00196667	0.00296812	(a) Genetic correlation = 0	-0.382607	-0.34965	-0.388634
-0.0148581	0.00924496	(a) Genetic correlation = 0	-0.382607	-0.34965	-0.388634
-0.00468913	0.0154479	(a) Genetic correlation = 0	-0.382607	-0.34965	-0.388634
-0.0117951	0.0115303	(a) Genetic correlation = 0	-0.382607	-0.34965	-0.388634
-0.023604	0.00120924	(a) Genetic correlation = 0	-0.382607	-0.34965	-0.388634
0.0188183	-0.0134989	(a) Genetic correlation = 0	-0.382607	-0.34965	-0.388634
-0.00475453	0.0062274	(a) Genetic correlation = 0	-0.382607	-0.34965	-0.388634
-0.00527719	-0.00120045	(a) Genetic correlation = 0	-0.382607	-0.34965	-0.388634
0.0147984	-0.0649049	(a) Genetic correlation = 0	-0.382607	-0.34965	-0.388634
-0.0273894	0.0291658	(a) Genetic correlation = 0	-0.382607	-0.34965	-0.388634
0.00911727	-0.00242868	(a) Genetic correlation = 0	-0.382607	-0.34965	-0.388634
-0.00280338	-0.00664015	(a) Genetic correlation = 0	-0.382607	-0.34965	-0.388634
0.017566	-0.0127291	(a) Genetic correlation = 0	-0.382607	-0.34965	-0.388634
0.0528649	-0.0423431	(a) Genetic correlation = 0	-0.382607	-0.34965	-0.388634
0.00724767	0.00658115	(a) Genetic correlation = 0	-0.382607	-0.34965	-0.388634
0.0109524	-0.00629748	(a) Genetic correlation = 0	-0.382607	-0.34965	-0.388634
0.00756058	0.0182146	(a) Genetic correlation = 0	-0.382607	-0.34965	-0.388634
-0.00201217	-0.0430628	(a) Genetic correlation = 0	-0.382607	-0.34965	-0.388634
0.0107481	-0.011855	(a) Genetic correlation = 0	-0.382607	-0.34965	-0.388634
0.00891241	0.0218896	(a) Genetic correlation = 0	-0.382607	-0.34965	-0.388634
0.0186258	-0.0311456	(a) Genetic correlation = 0	-0.382607	-0.34965	-0.388634
0.0466164	0.0010057	(a) Genetic correlation = 0	-0.382607	-0.34965	-0.388634
0.0413125	-0.0339307	(a) Genetic correlation = 0	-0.382607	-0.34965	-0.388634
0.0413724	0.0166139	(a) Genetic correlation = 0	-0.382607	-0.34965	-0.388634
0.0058292	-0.0237057	(a) Genetic correlation = 0	-0.382607	-0.34965	-0.388634
0.0110738	-0.0075046	(a) Genetic correlation = 0	-0.382607	-0.34965	-0.388634
-0.00204764	0.00231356	(a) Genetic correlation = 0	-0.382607	-0.34965	-0.388634
0.0410928	-0.0363246	(a) Genetic correlation = 0	-0.382607	-0.34965	-0.388634
0.0170299	0.00103729	(a) Genetic correlation = 0	-0.382607	-0.34965	-0.388634
0.0342806	0.00106862	(a) Genetic correlation = 0	-0.382607	-0.34965	-0.388634
0.00832527	-0.0189711	(a) Genetic correlation = 0	-0.382607	-0.34965	-0.388634
0.0155456	-0.0119924	(a) Genetic correlation = 0	-0.382607	-0.34965	-0.388634
0.0239591	0.0123272	(a) Genetic correlation = 0	-0.382607	-0.34965	-0.388634
0.0110369	-0.00405846	(a) Genetic correlation = 0	-0.382607	-0.34965	-0.388634
0.00431173	0.0347677	(a) Genetic correlation = 0	-0.382607	-0.34965	-0.388634
-0.0190751	-0.0168963	(a) Genetic correlation = 0	-0.382607	-0.34965	-0.388634
-0.0133549	-0.015413	(a) Genetic correlation = 0	-0.382607	-0.34965	-0.388634
-0.0276828	0.00429398	(a) Genetic correlation = 0	-0.382607	-0.34965	-0.388634
0.000843116	0.0080457	(a) Genetic correlation = 0	-0.382607	-0.34965	-0.388634
0.0595409	-0.0106265	(a) Genetic correlation = 0	-0.382607	-0.34965	-0.388634
0.00168945	0.00732531	(a) Genetic correlation = 0	-0.382607	-0.34965	-0.388634
-0.0106804	-0.0115288	(a) Genetic correlation = 0	-0.382607	-0.34965	-0.388634
0.00715695	-0.00454046	(a) Genetic correlation = 0	-0.382607	-0.34965	-0.388634
0.0059769	0.0398253	(a) Genetic correlation = 0	-0.382607	-0.34965	-0.388634
0.00177296	0.0179906	(a) Genetic correlation = 0	-0.382607	-0.34965	-0.388634
0.0457229	-0.0285941	(a) Genetic correlation = 0	-0.382607	-0.34965	-0.388634
-0.00293093	0.0403975	(a) Genetic correlation = 0	-0.382607	-0.34965	-0.388634
-0.00962133	-0.0020334	(a) Genetic correlation = 0	-0.382607	-0.34965	-0.388634
0.0167483	0.00533004	(a) Genetic correlation = 0	-0.382607	-0.34965	-0.388634
-0.0476797	0.0304441	(a) Genetic correlation = 0	-0.382607	-0.34965	-0.388634
-0.0245468	0.00249598	(a) Genetic correlation = 0	-0.382607	-0.34965	-0.388634
-0.0100152	0.0334044	(a) Genetic correlation = 0	-0.382607	-0.34965	-0.388634
0.0283907	-0.0116807	(a) Genetic correlation = 0	-0.382607	-0.34965	-0.388634
0.0208197	0.0316693	(a) Genetic correlation = 0	-0.382607	-0.34965	-0.388634
-0.0128502	0.0100225	(a) Genetic correlation = 0	-0.382607	-0.34965	-0.388634
0.00367025	0.0381399	(a) Genetic correlation = 0	-0.382607	-0.34965	-0.388634
0.0195393	1.80057e-05	(a) Genetic correlation = 0	-0.382607	-0.34965	-0.388634
0.00487869	0.00221588	(a) Genetic correlation = 0	-0.382607	-0.34965	-0.388634
-0.0131695	0.011148	(a) Genetic correlation = 0	-0.382607	-0.34965	-0.388634
-0.00286093	0.0210494	(a) Genetic correlation = 0	-0.382607	-0.34965	-0.388634
0.00799626	-0.0161103	(a) Genetic correlation = 0	-0.382607	-0.34965	-0.388634
-0.0266252	0.0371128	(a) Genetic correlation = 0	-0.382607	-0.34965	-0.388634
-0.024453	-0.00875898	(a) Genetic correlation = 0	-0.382607	-0.34965	-0.388634
0.0189081	0.00402827	(a) Genetic correlation = 0	-0.382607	-0.34965	-0.388634
0.0273064	-0.00519463	(a) Genetic correlation = 0	-0.382607	-0.34965	-0.388634
-0.0116321	-0.00800976	(a) Genetic correlation = 0	-0.382607	-0.34965	-0.388634
0.0135066	-0.00174032	(a) Genetic correlation = 0	-0.382607	-0.34965	-0.388634
-0.0168713	0.00388755	(a) Genetic correlation = 0	-0.382607	-0.34965	-0.388634
-0.00251588	0.00822341	(a) Genetic correlation = 0	-0.382607	-0.34965	-0.388634
-0.0123432	0.0189288	(a) Genetic correlation = 0	-0.382607	-0.34965	-0.388634
-0.0164398	0.0209697	(a) Genetic correlation = 0	-0.382607	-0.34965	-0.388634
-0.0214251	0.00816114	(a) Genetic correlation = 0	-0.382607	-0.34965	-0.388634
0.00423375	-0.00551763	(a) Genetic correlation = 0	-0.382607	-0.34965	-0.388634
-0.0399877	0.00435493	(a) Genetic correlation = 0	-0.382607	-0.34965	-0.388634
-0.023641	-0.0170073	(a) Genetic correlation = 0	-0.382607	-0.34965	-0.388634
-0.00152105	0.0125863	(a) Genetic correlation = 0	-0.382607	-0.34965	-0.388634
8.46582e-05	-0.00223292	(a) Genetic correlation = 0	-0.382607	-0.34965	-0.388634
0.014144	-0.0257009	(a) Genetic correlation = 0	-0.382607	-0.34965	-0.388634
-0.0220539	-0.00527229	(a) Genetic correlation = 0	-0.382607	-0.34965	-0.388634
-0.0170127	-0.0209862	(a) Genetic correlation = 0	-0.382607	-0.34965	-0.388634
0.0157989	-0.028348	(a) Genetic correlation = 0	-0.382607	-0.34965	-0.388634
0.0167555	0.017717	(a) Genetic correlation = 0	-0.382607	-0.34965	-0.388634
0.000727125	0.0255088	(a) Genetic correlation = 0	-0.382607	-0.34965	-0.388634
-0.0159837	-0.00913423	(a) Genetic correlation = 0	-0.382607	-0.34965	-0.388634
0.0568114	-0.00887148	(a) Genetic correlation = 0	-0.382607	-0.34965	-0.388634
0.0357	-0.0134869	(a) Genetic correlation = 0	-0.382607	-0.34965	-0.388634
-0.00357425	0.0442931	(a) Genetic correlation = 0	-0.382607	-0.34965	-0.388634
-0.0102424	-0.0178646	(a) Genetic correlation = 0	-0.382607	-0.34965	-0.388634
-0.000356144	-0.0145981	(a) Genetic correlation = 0	-0.382607	-0.34965	-0.388634
0.0146312	-0.00227858	(a) Genetic correlation = 0	-0.382607	-0.34965	-0.388634
0.0187285	-0.00792644	(a) Genetic correlation = 0	-0.382607	-0.34965	-0.388634
0.022353	0.0138835	(a) Genetic correlation = 0	-0.382607	-0.34965	-0.388634
-0.0160843	0.024979	(a) Genetic correlation = 0	-0.382607	-0.34965	-0.388634
-0.0158941	0.0156893	(a) Genetic correlation = 0	-0.382607	-0.34965	-0.388634
-0.0129286	-0.0390749	(a) Genetic correlation = 0	-0.382607	-0.34965	-0.388634
-0.0465568	0.022739	(a) Genetic correlation = 0	-0.382607	-0.34965	-0.388634
0.0201392	-0.0158402	(a) Genetic correlation = 0	-0.382607	-0.34965	-0.388634
0.00692842	-0.0339203	(a) Genetic correlation = 0	-0.382607	-0.34965	-0.388634
0.0154129	0.00909441	(a) Genetic correlation = 0	-0.382607	-0.34965	-0.388634
-0.000468604	-0.031238	(a) Genetic correlation = 0	-0.382607	-0.34965	-0.388634
-0.030241	0.00434029	(a) Genetic correlation = 0	-0.382607	-0.34965	-0.388634
-0.0215984	0.0320404	(a) Genetic correlation = 0	-0.382607	-0.34965	-0.388634
0.0173193	-0.00931378	(a) Genetic correlation = 0	-0.382607	-0.34965	-0.388634
0.00669271	0.0135832	(a) Genetic correlation = 0	-0.382607	-0.34965	-0.388634
0.0320119	0.00979208	(a) Genetic correlation = 0	-0.382607	-0.34965	-0.388634
0.000927513	-0.0239582	(a) Genetic correlation = 0	-0.382607	-0.34965	-0.388634
0.0142414	-0.0436739	(a) Genetic correlation = 0	-0.382607	-0.34965	-0.388634
-0.0209164	-0.000347152	(a) Genetic correlation = 0	-0.382607	-0.34965	-0.388634
-0.0315611	0.0456096	(a) Genetic correlation = 0	-0.382607	-0.34965	-0.388634
-0.00978117	-0.0105012	(a) Genetic correlation = 0	-0.382607	-0.34965	-0.388634
-0.0158968	0.0267933	(a) Genetic correlation = 0	-0.382607	-0.34965	-0.388634
0.0297266	-0.0333832	(a) Genetic correlation = 0	-0.382607	-0.34965	-0.388634
-0.0299796	0.0221496	(a) Genetic correlation = 0	-0.382607	-0.34965	-0.388634
0.0139364	-0.0041032	(a) Genetic correlation = 0	-0.382607	-0.34965	-0.388634
-0.0102713	-0.0180057	(a) Genetic correlation = 0	-0.382607	-0.34965	-0.388634
0.0278183	0.0190848	(a) Genetic correlation = 0	-0.382607	-0.34965	-0.388634
-0.0044658	0.00978991	(a) Genetic correlation = 0	-0.382607	-0.34965	-0.388634
0.000517656	-0.0267056	(a) Genetic correlation = 0	-0.382607	-0.34965	-0.388634
0.00621008	-0.0274109	(a) Genetic correlation = 0	-0.382607	-0.34965	-0.388634
0.0186947	0.0160029	(a) Genetic correlation = 0	-0.382607	-0.34965	-0.388634
-0.052791	0.0298708	(a) Genetic correlation = 0	-0.382607	-0.34965	-0.388634
0.00901819	0.000915778	(a) Genetic correlation = 0	-0.382607	-0.34965	-0.388634
-0.0153357	-0.0127275	(a) Genetic correlation = 0	-0.382607	-0.34965	-0.388634
-0.0480404	0.00317671	(a) Genetic correlation = 0	-0.382607	-0.34965	-0.388634
-0.00374866	0.0324936	(a) Genetic correlation = 0	-0.382607	-0.34965	-0.388634
4.67064e-05	-0.0140787	(a) Genetic correlation = 0	-0.382607	-0.34965	-0.388634
-0.0111062	0.00267568	(a) Genetic correlation = 0	-0.382607	-0.34965	-0.388634
0.0256551	0.0232995	(a) Genetic correlation = 0	-0.382607	-0.34965	-0.388634
-0.0393629	0.0274183	(a) Genetic correlation = 0	-0.382607	-0.34965	-0.388634
-0.0156365	-0.021817	(a) Genetic correlation = 0	-0.382607	-0.34965	-0.388634
0.0181705	0.022243	(a) Genetic correlation = 0	-0.382607	-0.34965	-0.388634
-0.0688048	0.0285374	(a) Genetic correlation = 0	-0.382607	-0.34965	-0.388634
-0.008339	0.00340791	(a) Genetic correlation = 0	-0.382607	-0.34965	-0.388634
-0.000972588	0.0119809	(a) Genetic correlation = 0	-0.382607	-0.34965	-0.388634
0.0115728	-0.0323258	(a) Genetic correlation = 0	-0.382607	-0.34965	-0.388634
0.0465833	0.0228334	(a) Genetic correlation = 0	-0.382607	-0.34965	-0.388634
0.00956747	-0.0124105	(a) Genetic correlation = 0	-0.382607	-0.34965	-0.388634
0.0151493	-0.00256434	(a) Genetic correlation = 0	-0.382607	-0.34965	-0.388634
0.0180714	-0.0209467	(a) Genetic correlation = 0	-0.382607	-0.34965	-0.388634
0.0122987	-0.000574825	(a) Genetic correlation = 0	-0.382607	-0.34965	-0.388634
0.00954338	-0.021757	(a) Genetic correlation = 0	-0.382607	-0.34965	-0.388634
-0.00920884	0.0465659	(a) Genetic correlation = 0	-0.382607	-0.34965	-0.388634
0.00788144	-0.000712619	(a) Genetic correlation = 0	-0.382607	-0.34965	-0.388634
-0.0134161	0.0541997	(a) Genetic correlation = 0	-0.382607	-0.34965	-0.388634
-0.00974612	-0.0267399	(a) Genetic correlation = 0	-0.382607	-0.34965	-0.388634
-0.0257044	-0.023966	(a) Genetic correlation = 0	-0.382607	-0.34965	-0.388634
0.0240178	0.00577986	(a) Genetic correlation = 0	-0.382607	-0.34965	-0.388634
0.00834826	0.0031635	(a) Genetic correlation = 0	-0.382607	-0.34965	-0.388634
0.0203266	-0.0375276	(a) Genetic correlation = 0	-0.382607	-0.34965	-0.388634
-0.00968404	-0.00969806	(a) Genetic correlation = 0	-0.382607	-0.34965	-0.388634
0.021321	0.0230696	(a) Genetic correlation = 0	-0.382607	-0.34965	-0.388634
-0.0109806	0.0107479	(a) Genetic correlation = 0	-0.382607	-0.34965	-0.388634
-0.00609425	-0.00219359	(a) Genetic correlation = 0	-0.382607	-0.34965	-0.388634
-0.00539389	0.011365	(a) Genetic correlation = 0	-0.382607	-0.34965	-0.388634
0.0140031	0.005753	(a) Genetic correlation = 0	-0.382607	-0.34965	-0.388634
0.0240982	-0.0156794	(a) Genetic correlation = 0	-0.382607	-0.34965	-0.388634
-0.00544388	-0.0179197	(a) Genetic correlation = 0	-0.382607	-0.34965	-0.388634
-0.0160858	0.0416997	(a) Genetic correlation = 0	-0.382607	-0.34965	-0.388634
0.018222	0.00129792	(a) Genetic correlation = 0	-0.382607	-0.34965	-0.388634
-0.0378888	-0.00511345	(a) Genetic correlation = 0	-0.382607	-0.34965	-0.388634
0.00604107	0.00500605	(a) Genetic correlation = 0	-0.382607	-0.34965	-0.388634
0.0117718	-0.0127821	(a) Genetic correlation = 0	-0.382607	-0.34965	-0.388634
-0.00539969	0.00274525	(a) Genetic correlation = 0	-0.382607	-0.34965	-0.388634
-0.0249639	0.0245878	(a) Genetic correlation = 0	-0.382607	-0.34965	-0.388634
0.0409028	-0.0252506	(a) Genetic correlation = 0	-0.382607	-0.34965	-0.388634
-0.0198792	-0.00180241	(a) Genetic correlation = 0	-0.382607	-0.34965	-0.388634
0.0284893	0.0225994	(a) Genetic correlation = 0	-0.382607	-0.34965	-0.388634
0.000481084	0.00194513	(a) Genetic correlation = 0	-0.382607	-0.34965	-0.388634
0.0164442	-0.00137871	(a) Genetic correlation = 0	-0.382607	-0.34965	-0.388634
-0.0337135	0.00846674	(a) Genetic correlation = 0	-0.382607	-0.34965	-0.388634
-0.0199048	0.0341397	(a) Genetic correlation = 0	-0.382607	-0.34965	-0.388634
0.00878473	-0.000624323	(a) Genetic correlation = 0	-0.382607	-0.34965	-0.388634
0.0183459	0.00145663	(a) Genetic correlation = 0	-0.382607	-0.34965	-0.388634
0.0150147	0.011292	(a) Genetic correlation = 0	-0.382607	-0.34965	-0.388634
-0.0266272	-0.018565	(a) Genetic correlation = 0	-0.382607	-0.34965	-0.388634
0.0439095	-0.0177439	(a) Genetic correlation = 0	-0.382607	-0.34965	-0.388634
0.00893628	-0.00148441	(a) Genetic correlation = 0	-0.382607	-0.34965	-0.388634
0.0135035	-0.0204333	(a) Genetic correlation = 0	-0.382607	-0.34965	-0.388634
0.0330159	0.0106641	(a) Genetic correlation = 0	-0.382607	-0.34965	-0.388634
-0.0385191	-0.00189396	(a) Genetic correlation = 0	-0.382607	-0.34965	-0.388634
0.0320965	-0.0216077	(a) Genetic correlation = 0	-0.382607	-0.34965	-0.388634
0.0159448	0.0147589	(a) Genetic correlation = 0	-0.382607	-0.34965	-0.388634
-0.00410577	-0.0338518	(a) Genetic correlation = 0	-0.382607	-0.34965	-0.388634
0.0260708	-0.00617969	(a) Genetic correlation = 0	-0.382607	-0.34965	-0.388634
-0.0557105	0.0211107	(a) Genetic correlation = 0	-0.382607	-0.34965	-0.388634
0.0699477	0.00602474	(a) Genetic correlation = 0	-0.382607	-0.34965	-0.388634
-0.0249389	0.0151351	(a) Genetic correlation = 0	-0.382607	-0.34965	-0.388634
0.0186457	-0.00195578	(a) Genetic correlation = 0	-0.382607	-0.34965	-0.388634
-0.0010891	0.0213748	(a) Genetic correlation = 0	-0.382607	-0.34965	-0.388634
0.00602844	0.000689326	(a) Genetic correlation = 0	-0.382607	-0.34965	-0.388634
-0.0341078	0.0112793	(a) Genetic correlation = 0	-0.382607	-0.34965	-0.388634
-0.0293728	0.0328956	(a) Genetic correlation = 0	-0.382607	-0.34965	-0.388634
-0.0250084	0.0269632	(a) Genetic correlation = 0	-0.382607	-0.34965	-0.388634
0.0290911	0.0092525	(a) Genetic correlation = 0	-0.382607	-0.34965	-0.388634
-0.000542073	-0.00300157	(a) Genetic correlation = 0	-0.382607	-0.34965	-0.388634
0.00385516	0.0128769	(a) Genetic correlation = 0	-0.382607	-0.34965	-0.388634
0.0321772	-0.00339826	(a) Genetic correlation = 0	-0.382607	-0.34965	-0.388634
-0.0139869	-0.0118776	(a) Genetic correlation = 0	-0.382607	-0.34965	-0.388634
-0.0362447	0.0115833	(a) Genetic correlation = 0	-0.382607	-0.34965	-0.388634
0.0239441	0.0176049	(a) Genetic correlation = 0	-0.382607	-0.34965	-0.388634
-0.0232536	0.00536793	(a) Genetic correlation = 0	-0.382607	-0.34965	-0.388634
-0.0104236	-0.0336642	(a) Genetic correlation = 0	-0.382607	-0.34965	-0.388634
-0.0274709	-0.0114735	(a) Genetic correlation = 0	-0.382607	-0.34965	-0.388634
-0.0484896	0.0347335	(a) Genetic correlation = 0	-0.382607	-0.34965	-0.388634
0.00499453	-0.0129055	(a) Genetic correlation = 0	-0.382607	-0.34965	-0.388634
-0.00769024	0.0122015	(a) Genetic correlation = 0	-0.382607	-0.34965	-0.388634
-0.015156	0.0123224	(a) Genetic correlation = 0	-0.382607	-0.34965	-0.388634
0.0336144	6.32739e-05	(a) Genetic correlation = 0	-0.382607	-0.34965	-0.388634
0.00992905	-0.0123047	(a) Genetic correlation = 0	-0.382607	-0.34965	-0.388634
-0.0180559	-0.0026566	(a) Genetic correlation = 0	-0.382607	-0.34965	-0.388634
-0.00297759	-0.031105	(a) Genetic correlation = 0	-0.382607	-0.34965	-0.388634
-0.0275348	0.0240516	(a) Genetic correlation = 0	-0.382607	-0.34965	-0.388634
-0.0375142	0.0144368	(a) Genetic correlation = 0	-0.382607	-0.34965	-0.388634
-0.0212652	0.0199758	(a) Genetic correlation = 0	-0.382607	-0.34965	-0.388634
0.0350659	-0.0147264	(a) Genetic correlation = 0	-0.382607	-0.34965	-0.388634
0.0539896	-0.0307444	(a) Genetic correlation = 0	-0.382607	-0.34965	-0.388634
-0.0148505	0.00495509	(a) Genetic correlation = 0	-0.382607	-0.34965	-0.388634
0.0406741	-0.0491038	(a) Genetic correlation = 0	-0.382607	-0.34965	-0.388634
0.0174253	0.00811863	(a) Genetic correlation = 0	-0.382607	-0.34965	-0.388634
0.00595279	-0.000163492	(a) Genetic correlation = 0	-0.382607	-0.34965	-0.388634
0.033477	-0.0172447	(a) Genetic correlation = 0	-0.382607	-0.34965	-0.388634
-0.0391033	0.0606978	(a) Genetic correlation = 0	-0.382607	-0.34965	-0.388634
0.0165412	0.00116824	(a) Genetic correlation = 0	-0.382607	-0.34965	-0.388634
0.00919561	0.00996633	(a) Genetic correlation = 0	-0.382607	-0.34965	-0.388634
0.0115489	0.0352243	(a) Genetic correlation = 0	-0.382607	-0.34965	-0.388634
0.0388771	0.00310924	(a) Genetic correlation = 0	-0.382607	-0.34965	-0.388634
0.0347938	-0.013202	(a) Genetic correlation = 0	-0.382607	-0.34965	-0.388634
-0.00394966	0.00331852	(a) Genetic correlation = 0	-0.382607	-0.34965	-0.388634
-0.0115443	-0.00704627	(a) Genetic correlation = 0	-0.382607	-0.34965	-0.388634
0.0300042	-0.0158516	(a) Genetic correlation = 0	-0.382607	-0.34965	-0.388634
-0.0439162	0.0382151	(a) Genetic correlation = 0	-0.382607	-0.34965	-0.388634
0.0227205	-0.0131519	(a) Genetic correlation = 0	-0.382607	-0.34965	-0.388634
-0.028246	0.0105935	(a) Genetic correlation = 0	-0.382607	-0.34965	-0.388634
-0.029227	-0.0122758	(a) Genetic correlation = 0	-0.382607	-0.34965	-0.388634
0.041032	-0.0208842	(a) Genetic correlation = 0	-0.382607	-0.34965	-0.388634
-0.0218234	-0.0124497	(a) Genetic correlation = 0	-0.382607	-0.34965	-0.388634
-0.00727746	0.0338473	(a) Genetic correlation = 0	-0.382607	-0.34965	-0.388634
-0.0338788	0.00851313	(a) Genetic correlation = 0	-0.382607	-0.34965	-0.388634
-0.0195485	-0.0205501	(a) Genetic correlation = 0	-0.382607	-0.34965	-0.388634
0.0175846	0.0497169	(a) Genetic correlation = 0	-0.382607	-0.34965	-0.388634
0.0322115	-0.019121	(a) Genetic correlation = 0	-0.382607	-0.34965	-0.388634
0.00221262	0.00573639	(a) Genetic correlation = 0	-0.382607	-0.34965	-0.388634
-0.0307022	-0.00741064	(a) Genetic correlation = 0	-0.382607	-0.34965	-0.388634
0.0271947	-0.0102785	(a) Genetic correlation = 0	-0.382607	-0.34965	-0.388634
0.022806	-0.0149062	(a) Genetic correlation = 0	-0.382607	-0.34965	-0.388634
0.0171772	0.0195704	(a) Genetic correlation = 0	-0.382607	-0.34965	-0.388634
-0.0200287	0.0151956	(a) Genetic correlation = 0	-0.382607	-0.34965	-0.388634
-0.0214032	0.00973407	(a) Genetic correlation = 0	-0.382607	-0.34965	-0.388634
-0.000595117	-0.013481	(a) Genetic correlation = 0	-0.382607	-0.34965	-0.388634
0.0262236	-0.0245448	(a) Genetic correlation = 0	-0.382607	-0.34965	-0.388634
0.0514015	-0.0101707	(a) Genetic correlation = 0	-0.382607	-0.34965	-0.388634
0.00415472	-0.0031045	(a) Genetic correlation = 0	-0.382607	-0.34965	-0.388634
0.00748291	-0.0468355	(a) Genetic correlation = 0	-0.382607	-0.34965	-0.388634
-0.00736312	-0.0205149	(a) Genetic correlation = 0	-0.382607	-0.34965	-0.388634
0.00665436	0.0376688	(a) Genetic correlation = 0	-0.382607	-0.34965	-0.388634
-0.00123702	0.00190949	(a) Genetic correlation = 0	-0.382607	-0.34965	-0.388634
0.00746996	0.0242773	(a) Genetic correlation = 0	-0.382607	-0.34965	-0.388634
0.00291765	-0.026289	(a) Genetic correlation = 0	-0.382607	-0.34965	-0.388634
0.00295414	0.00894304	(a) Genetic correlation = 0	-0.382607	-0.34965	-0.388634
-0.0011631	-0.000181766	(a) Genetic correlation = 0	-0.382607	-0.34965	-0.388634
-0.00336472	0.0150023	(a) Genetic correlation = 0	-0.382607	-0.34965	-0.388634
-0.0120316	-0.00465808	(a) Genetic correlation = 0	-0.382607	-0.34965	-0.388634
-0.0133186	-0.0088921	(a) Genetic correlation = 0	-0.382607	-0.34965	-0.388634
-0.00933473	-0.0343352	(a) Genetic correlation = 0	-0.382607	-0.34965	-0.388634
0.00730402	0.00564706	(a) Genetic correlation = 0	-0.382607	-0.34965	-0.388634
-0.00467369	0.0219665	(a) Genetic correlation = 0	-0.382607	-0.34965	-0.388634
0.00859744	-0.00556572	(a) Genetic correlation = 0	-0.382607	-0.34965	-0.388634
0.00265602	-0.0190855	(a) Genetic correlation = 0	-0.382607	-0.34965	-0.388634
0.0191949	0.0139026	(a) Genetic correlation = 0	-0.382607	-0.34965	-0.388634
-0.00231104	-0.0196926	(a) Genetic correlation = 0	-0.382607	-0.34965	-0.388634
-0.00394735	-0.00458949	(a) Genetic correlation = 0	-0.382607	-0.34965	-0.388634
-0.00134805	0.00873724	(a) Genetic correlation = 0	-0.382607	-0.34965	-0.388634
0.0100738	0.019918	(a) Genetic correlation = 0	-0.382607	-0.34965	-0.388634
0.00652004	0.0135902	(a) Genetic correlation = 0	-0.382607	-0.34965	-0.388634
-0.0120809	0.00829033	(a) Genetic correlation = 0	-0.382607	-0.34965	-0.388634
0.00735638	-0.0375416	(a) Genetic correlation = 0	-0.382607	-0.34965	-0.388634
-0.00613178	-0.0155355	(a) Genetic correlation = 0	-0.382607	-0.34965	-0.388634
-0.00266981	-0.00947216	(a) Genetic correlation = 0	-0.382607	-0.34965	-0.388634
-0.00630565	0.0147314	(a) Genetic correlation = 0	-0.382607	-0.34965	-0.388634
-0.0155983	0.021634	(a) Genetic correlation = 0	-0.382607	-0.34965	-0.388634
-0.000789366	-0.0150549	(a) Genetic correlation = 0	-0.382607	-0.34965	-0.388634
-0.00338462	-0.0270963	(a) Genetic correlation = 0	-0.382607	-0.34965	-0.388634
-0.0118555	0.0141658	(a) Genetic correlation = 0	-0.382607	-0.34965	-0.388634
-0.00199103	0.0245812	(a) Genetic correlation = 0	-0.382607	-0.34965	-0.388634
-0.00289932	0.0134767	(a) Genetic correlation = 0	-0.382607	-0.34965	-0.388634
0.000932193	-0.0142601	(a) Genetic correlation = 0	-0.382607	-0.34965	-0.388634
-0.000872974	-0.0132907	(a) Genetic correlation = 0	-0.382607	-0.34965	-0.388634
0.0106797	-0.00905718	(a) Genetic correlation = 0	-0.382607	-0.34965	-0.388634
0.00837227	-0.0207335	(a) Genetic correlation = 0	-0.382607	-0.34965	-0.388634
0.0022975	0.00657178	(a) Genetic correlation = 0	-0.382607	-0.34965	-0.388634
0.0080391	0.0359975	(a) Genetic correlation = 0	-0.382607	-0.34965	-0.388634
0.000587671	0.0115412	(a) Genetic correlation = 0	-0.382607	-0.34965	-0.388634
0.0064964	0.0081014	(a) Genetic correlation = 0	-0.382607	-0.34965	-0.388634
0.00817814	0.0257361	(a) Genetic correlation = 0	-0.382607	-0.34965	-0.388634
0.0120932	-0.0187459	(a) Genetic correlation = 0	-0.382607	-0.34965	-0.388634
-0.00883033	0.0201773	(a) Genetic correlation = 0	-0.382607	-0.34965	-0.388634
0.0143274	0.0314393	(a) Genetic correlation = 0	-0.382607	-0.34965	-0.388634
0.00131877	0.031216	(a) Genetic correlation = 0	-0.382607	-0.34965	-0.388634
-0.00317065	0.00476123	(a) Genetic correlation = 0	-0.382607	-0.34965	-0.388634
-0.00406906	0.0292649	(a) Genetic correlation = 0	-0.382607	-0.34965	-0.388634
0.0102013	0.0411196	(a) Genetic correlation = 0	-0.382607	-0.34965	-0.388634
0.0129799	-0.00491302	(a) Genetic correlation = 0	-0.382607	-0.34965	-0.388634
-0.00577859	-0.00907775	(a) Genetic correlation = 0	-0.382607	-0.34965	-0.388634
-0.00201699	0.00794807	(a) Genetic correlation = 0	-0.382607	-0.34965	-0.388634
-0.0033893	-0.00773194	(a) Genetic correlation = 0	-0.382607	-0.34965	-0.388634
-0.00332823	-0.0517983	(a) Genetic correlation = 0	-0.382607	-0.34965	-0.388634
0.0101186	-0.0170154	(a) Genetic correlation = 0	-0.382607	-0.34965	-0.388634
0.00583337	-0.0411032	(a) Genetic correlation = 0	-0.382607	-0.34965	-0.388634
-0.00514207	-0.0127284	(a) Genetic correlation = 0	-0.382607	-0.34965	-0.388634
0.00658355	-0.00689145	(a) Genetic correlation = 0	-0.382607	-0.34965	-0.388634
0.00548837	0.019569	(a) Genetic correlation = 0	-0.382607	-0.34965	-0.388634
0.00942095	0.0126776	(a) Genetic correlation = 0	-0.382607	-0.34965	-0.388634
0.00441999	-0.00505703	(a) Genetic correlation = 0	-0.382607	-0.34965	-0.388634
0.0117708	0.00176039	(a) Genetic correlation = 0	-0.382607	-0.34965	-0.388634
0.00208005	-0.0274692	(a) Genetic correlation = 0	-0.382607	-0.34965	-0.388634
0.00912257	0.0236236	(a) Genetic correlation = 0	-0.382607	-0.34965	-0.388634
-0.00926292	0.0349222	(a) Genetic correlation = 0	-0.382607	-0.34965	-0.388634
0.00085328	0.0481301	(a) Genetic correlation = 0	-0.382607	-0.34965	-0.388634
0.00309467	-0.0471776	(a) Genetic correlation = 0	-0.382607	-0.34965	-0.388634
0.0107874	-0.014439	(a) Genetic correlation = 0	-0.382607	-0.34965	-0.388634
-0.00190628	-0.00619297	(a) Genetic correlation = 0	-0.382607	-0.34965	-0.388634
0.00986205	-0.0200018	(a) Genetic correlation = 0	-0.382607	-0.34965	-0.388634
0.00985847	0.0286298	(a) Genetic correlation = 0	-0.382607	-0.34965	-0.388634
0.0052922	0.0309201	(a) Genetic correlation = 0	-0.382607	-0.34965	-0.388634
-0.0026156	-0.0430081	(a) Genetic correlation = 0	-0.382607	-0.34965	-0.388634
0.0118565	0.00287836	(a) Genetic correlation = 0	-0.382607	-0.34965	-0.388634
0.012326	-0.00239682	(a) Genetic correlation = 0	-0.382607	-0.34965	-0.388634
-0.00131518	-0.0156687	(a) Genetic correlation = 0	-0.382607	-0.34965	-0.388634
-0.0072519	0.0348559	(a) Genetic correlation = 0	-0.382607	-0.34965	-0.388634
0.00704501	0.0352859	(a) Genetic correlation = 0	-0.382607	-0.34965	-0.388634
0.00153469	0.00373631	(a) Genetic correlation = 0	-0.382607	-0.34965	-0.388634
0.0031548	0.0105447	(a) Genetic correlation = 0	-0.382607	-0.34965	-0.388634
-0.00294874	-0.0120587	(a) Genetic correlation = 0	-0.382607	-0.34965	-0.388634
-0.00425403	0.0297541	(a) Genetic correlation = 0	-0.382607	-0.34965	-0.388634
-0.0122976	-0.0168627	(a) Genetic correlation = 0	-0.382607	-0.34965	-0.388634
0.00828844	0.0198636	(a) Genetic correlation = 0	-0.382607	-0.34965	-0.388634
-0.000443681	-0.0227211	(a) Genetic correlation = 0	-0.382607	-0.34965	-0.388634
-0.000396747	-0.00352051	(a) Genetic correlation = 0	-0.382607	-0.34965	-0.388634
0.00534979	0.00611107	(a) Genetic correlation = 0	-0.382607	-0.34965	-0.388634
-0.00340218	-0.0306546	(a) Genetic correlation = 0	-0.382607	-0.34965	-0.388634
0.00720212	0.0275543	(a) Genetic correlation = 0	-0.382607	-0.34965	-0.388634
-0.0180705	-0.0610145	(a) Genetic correlation = 0	-0.382607	-0.34965	-0.388634
-0.00785756	-0.0101159	(a) Genetic correlation = 0	-0.382607	-0.34965	-0.388634
0.00389267	-0.0270361	(a) Genetic correlation = 0	-0.382607	-0.34965	-0.388634
-0.00471238	0.0186299	(a) Genetic correlation = 0	-0.382607	-0.34965	-0.388634
0.00518891	-0.00100268	(a) Genetic correlation = 0	-0.382607	-0.34965	-0.388634
-0.0170277	-0.0359395	(a) Genetic correlation = 0	-0.382607	-0.34965	-0.388634
0.00128883	-0.00777451	(a) Genetic correlation = 0	-0.382607	-0.34965	-0.388634
-0.00299866	-0.0277019	(a) Genetic correlation = 0	-0.382607	-0.34965	-0.388634
0.00878128	-0.00793596	(a) Genetic correlation = 0	-0.382607	-0.34965	-0.388634
-0.00542311	-0.000766318	(a) Genetic correlation = 0	-0.382607	-0.34965	-0.388634
0.00230614	0.00566484	(a) Genetic correlation = 0	-0.382607	-0.34965	-0.388634
-0.00291859	0.0275796	(a) Genetic correlation = 0	-0.382607	-0.34965	-0.388634
-0.0105221	0.0397579	(a) Genetic correlation = 0	-0.382607	-0.34965	-0.388634
-0.0030734	-0.0221811	(a) Genetic correlation = 0	-0.382607	-0.34965	-0.388634
0.00219302	-0.00300056	(a) Genetic correlation = 0	-0.382607	-0.34965	-0.388634
-0.0209142	0.0222294	(a) Genetic correlation = 0	-0.382607	-0.34965	-0.388634
-0.00185153	0.00609384	(a) Genetic correlation = 0	-0.382607	-0.34965	-0.388634
-0.00116235	0.0285753	(a) Genetic correlation = 0	-0.382607	-0.34965	-0.388634
0.00928708	0.013118	(a) Genetic correlation = 0	-0.382607	-0.34965	-0.388634
-0.0137948	0.0327095	(a) Genetic correlation = 0	-0.382607	-0.34965	-0.388634
-0.000669931	0.00136221	(a) Genetic correlation = 0	-0.382607	-0.34965	-0.388634
-0.0168727	-0.0363255	(a) Genetic correlation = 0	-0.382607	-0.34965	-0.388634
-0.00524334	0.0243672	(a) Genetic correlation = 0	-0.382607	-0.34965	-0.388634
-0.00429982	0.0279431	(a) Genetic correlation = 0	-0.382607	-0.34965	-0.388634
-0.00544258	0.0190806	(a) Genetic correlation = 0	-0.382607	-0.34965	-0.388634
0.00545804	0.00153195	(a) Genetic correlation = 0	-0.382607	-0.34965	-0.388634
-0.00341336	-0.00425501	(a) Genetic correlation = 0	-0.382607	-0.34965	-0.388634
-0.000618051	-0.000163403	(a) Genetic correlation = 0	-0.382607	-0.34965	-0.388634
0.00964427	-0.0255953	(a) Genetic correlation = 0	-0.382607	-0.34965	-0.388634
-0.00415027	-0.00465746	(a) Genetic correlation = 0	-0.382607	-0.34965	-0.388634
-0.00469097	-0.0424369	(a) Genetic correlation = 0	-0.382607	-0.34965	-0.388634
0.0155638	0.000122861	(a) Genetic correlation = 0	-0.382607	-0.34965	-0.388634
0.000429578	-0.0134645	(a) Genetic correlation = 0	-0.382607	-0.34965	-0.388634
0.00883453	-0.0142979	(a) Genetic correlation = 0	-0.382607	-0.34965	-0.388634
-0.00239315	-0.0243439	(a) Genetic correlation = 0	-0.382607	-0.34965	-0.388634
-0.00683429	-0.0220466	(a) Genetic correlation = 0	-0.382607	-0.34965	-0.388634
-0.00520946	-0.00752404	(a) Genetic correlation = 0	-0.382607	-0.34965	-0.388634
0.00713064	0.0174882	(a) Genetic correlation = 0	-0.382607	-0.34965	-0.388634
-0.00146287	0.0299414	(a) Genetic correlation = 0	-0.382607	-0.34965	-0.388634
0.00696413	-0.00645653	(a) Genetic correlation = 0	-0.382607	-0.34965	-0.388634
0.010383	-0.0229096	(a) Genetic correlation = 0	-0.382607	-0.34965	-0.388634
-0.0106376	0.0101869	(a) Genetic correlation = 0	-0.382607	-0.34965	-0.388634
-0.0071895	0.0322073	(a) Genetic correlation = 0	-0.382607	-0.34965	-0.388634
0.00769421	0.0469704	(a) Genetic correlation = 0	-0.382607	-0.34965	-0.388634
-0.00429721	0.0205469	(a) Genetic correlation = 0	-0.382607	-0.34965	-0.388634
-0.0091719	-0.0287242	(a) Genetic correlation = 0	-0.382607	-0.34965	-0.388634
0.00633916	0.0143513	(a) Genetic correlation = 0	-0.382607	-0.34965	-0.388634
0.00137599	-0.0101087	(a) Genetic correlation = 0	-0.382607	-0.34965	-0.388634
0.00120862	0.00980322	(a) Genetic correlation = 0	-0.382607	-0.34965	-0.388634
0.00872859	-0.0111878	(a) Genetic correlation = 0	-0.382607	-0.34965	-0.388634
0.00198848	0.0436467	(a) Genetic correlation = 0	-0.382607	-0.34965	-0.388634
-0.00456528	0.000601044	(a) Genetic correlation = 0	-0.382607	-0.34965	-0.388634
0.00862878	0.0132442	(a) Genetic correlation = 0	-0.382607	-0.34965	-0.388634
0.00258868	-0.00321447	(a) Genetic correlation = 0	-0.382607	-0.34965	-0.388634
-0.0115074	0.0127051	(a) Genetic correlation = 0	-0.382607	-0.34965	-0.388634
0.0116333	0.00844771	(a) Genetic correlation = 0	-0.382607	-0.34965	-0.388634
-0.000929916	-0.0044674	(a) Genetic correlation = 0	-0.382607	-0.34965	-0.388634
-0.00290018	-0.0187564	(a) Genetic correlation = 0	-0.382607	-0.34965	-0.388634
-0.00544489	-0.0521213	(a) Genetic correlation = 0	-0.382607	-0.34965	-0.388634
-0.00359779	-0.0102455	(a) Genetic correlation = 0	-0.382607	-0.34965	-0.388634
-0.0146867	-0.00939058	(a) Genetic correlation = 0	-0.382607	-0.34965	-0.388634
0.00434662	-0.0485875	(a) Genetic correlation = 0	-0.382607	-0.34965	-0.388634
0.00271245	0.0232038	(a) Genetic correlation = 0	-0.382607	-0.34965	-0.388634
-0.00277339	-0.0102689	(a) Genetic correlation = 0	-0.382607	-0.34965	-0.388634
-0.0107813	0.0100892	(a) Genetic correlation = 0	-0.382607	-0.34965	-0.388634
-0.00245337	0.0158053	(a) Genetic correlation = 0	-0.382607	-0.34965	-0.388634
-0.00495961	0.0248394	(a) Genetic correlation = 0	-0.382607	-0.34965	-0.388634
-0.00378701	-0.0188529	(a) Genetic correlation = 0	-0.382607	-0.34965	-0.388634
0.000611135	0.0216831	(a) Genetic correlation = 0	-0.382607	-0.34965	-0.388634
-7.338e-05	-0.00700649	(a) Genetic correlation = 0	-0.382607	-0.34965	-0.388634
-0.00745406	-0.0024304	(a) Genetic correlation = 0	-0.382607	-0.34965	-0.388634
-0.00618216	0.000410957	(a) Genetic correlation = 0	-0.382607	-0.34965	-0.388634
-0.00970209	0.0168444	(a) Genetic correlation = 0	-0.382607	-0.34965	-0.388634
0.000536722	-0.00723115	(a) Genetic correlation = 0	-0.382607	-0.34965	-0.388634
0.000805741	0.0432	(a) Genetic correlation = 0	-0.382607	-0.34965	-0.388634
-0.00156545	-0.0185666	(a) Genetic correlation = 0	-0.382607	-0.34965	-0.388634
-0.00469032	0.038783	(a) Genetic correlation = 0	-0.382607	-0.34965	-0.388634
0.00965426	-0.0136096	(a) Genetic correlation = 0	-0.382607	-0.34965	-0.388634
-0.00781795	0.0232228	(a) Genetic correlation = 0	-0.382607	-0.34965	-0.388634
-0.00325199	0.00358035	(a) Genetic correlation = 0	-0.382607	-0.34965	-0.388634
0.00202909	-0.0048085	(a) Genetic correlation = 0	-0.382607	-0.34965	-0.388634
-0.0046915	0.0018923	(a) Genetic correlation = 0	-0.382607	-0.34965	-0.388634
-0.00431566	0.0141513	(a) Genetic correlation = 0	-0.382607	-0.34965	-0.388634
-0.0093933	0.023624	(a) Genetic correlation = 0	-0.382607	-0.34965	-0.388634
-0.00742144	-0.0324388	(a) Genetic correlation = 0	-0.382607	-0.34965	-0.388634
0.000792331	0.0206815	(a) Genetic correlation = 0	-0.382607	-0.34965	-0.388634
-0.00662145	0.00158393	(a) Genetic correlation = 0	-0.382607	-0.34965	-0.388634
-0.00632842	0.0244269	(a) Genetic correlation = 0	-0.382607	-0.34965	-0.388634
0.000695658	0.0480641	(a) Genetic correlation = 0	-0.382607	-0.34965	-0.388634
-0.00369143	0.00223671	(a) Genetic correlation = 0	-0.382607	-0.34965	-0.388634
0.0151906	-0.00752785	(a) Genetic correlation = 0	-0.382607	-0.34965	-0.388634
0.00303673	-0.033728	(a) Genetic correlation = 0	-0.382607	-0.34965	-0.388634
0.0063149	-0.021355	(a) Genetic correlation = 0	-0.382607	-0.34965	-0.388634
0.00661125	-0.00819816	(a) Genetic correlation = 0	-0.382607	-0.34965	-0.388634
-0.00613138	0.00365767	(a) Genetic correlation = 0	-0.382607	-0.34965	-0.388634
0.00731523	0.0230773	(a) Genetic correlation = 0	-0.382607	-0.34965	-0.388634
0.000805738	-0.0126186	(a) Genetic correlation = 0	-0.382607	-0.34965	-0.388634
-0.00388703	0.00226523	(a) Genetic correlation = 0	-0.382607	-0.34965	-0.388634
-0.000525577	0.0140284	(a) Genetic correlation = 0	-0.382607	-0.34965	-0.388634
-0.00647096	0.00926022	(a) Genetic correlation = 0	-0.382607	-0.34965	-0.388634
0.00180583	0.0358401	(a) Genetic correlation = 0	-0.382607	-0.34965	-0.388634
0.000708532	-0.00343012	(a) Genetic correlation = 0	-0.382607	-0.34965	-0.388634
-0.00780146	-0.0177666	(a) Genetic correlation = 0	-0.382607	-0.34965	-0.388634
0.00573467	-0.00311461	(a) Genetic correlation = 0	-0.382607	-0.34965	-0.388634
0.00579445	0.00415133	(a) Genetic correlation = 0	-0.382607	-0.34965	-0.388634
-0.0134083	0.018914	(a) Genetic correlation = 0	-0.382607	-0.34965	-0.388634
0.00719597	0.0199428	(a) Genetic correlation = 0	-0.382607	-0.34965	-0.388634
0.000609486	0.0189381	(a) Genetic correlation = 0	-0.382607	-0.34965	-0.388634
-0.00315015	-0.0106102	(a) Genetic correlation = 0	-0.382607	-0.34965	-0.388634
-0.0125013	0.0220529	(a) Genetic correlation = 0	-0.382607	-0.34965	-0.388634
-0.00529583	-0.0165642	(a) Genetic correlation = 0	-0.382607	-0.34965	-0.388634
-0.0147834	0.009053	(a) Genetic correlation = 0	-0.382607	-0.34965	-0.388634
-0.00140562	-0.00592948	(a) Genetic correlation = 0	-0.382607	-0.34965	-0.388634
-0.00302169	-0.0249297	(a) Genetic correlation = 0	-0.382607	-0.34965	-0.388634
-0.00502445	0.0148564	(a) Genetic correlation = 0	-0.382607	-0.34965	-0.388634
-0.00218039	-0.00977875	(a) Genetic correlation = 0	-0.382607	-0.34965	-0.388634
-0.00477972	0.0170823	(a) Genetic correlation = 0	-0.382607	-0.34965	-0.388634
-0.0153201	0.00840563	(a) Genetic correlation = 0	-0.382607	-0.34965	-0.388634
0.00302536	-0.0273725	(a) Genetic correlation = 0	-0.382607	-0.34965	-0.388634
0.0134785	-0.00271839	(a) Genetic correlation = 0	-0.382607	-0.34965	-0.388634
0.00672542	-0.0172398	(a) Genetic correlation = 0	-0.382607	-0.34965	-0.388634
0.0143003	0.0259902	(a) Genetic correlation = 0	-0.382607	-0.34965	-0.388634
0.00598521	0.0423516	(a) Genetic correlation = 0	-0.382607	-0.34965	-0.388634
0.00200743	-0.0125086	(a) Genetic correlation = 0	-0.382607	-0.34965	-0.388634
0.00326797	-0.0117534	(a) Genetic correlation = 0	-0.382607	-0.34965	-0.388634
0.00195093	-0.0226432	(a) Genetic correlation = 0	-0.382607	-0.34965	-0.388634
0.000114384	-0.00207609	(a) Genetic correlation = 0	-0.382607	-0.34965	-0.388634
-0.0165356	-0.0231716	(a) Genetic correlation = 0	-0.382607	-0.34965	-0.388634
-0.0103033	0.0168596	(a) Genetic correlation = 0	-0.382607	-0.34965	-0.388634
0.00432848	-0.00798716	(a) Genetic correlation = 0	-0.382607	-0.34965	-0.388634
0.00942047	-0.0139855	(a) Genetic correlation = 0	-0.382607	-0.34965	-0.388634
0.00259895	0.000466527	(a) Genetic correlation = 0	-0.382607	-0.34965	-0.388634
0.00477199	-0.0185498	(a) Genetic correlation = 0	-0.382607	-0.34965	-0.388634
0.00621409	0.0290209	(a) Genetic correlation = 0	-0.382607	-0.34965	-0.388634
0.00231939	0.00800202	(a) Genetic correlation = 0	-0.382607	-0.34965	-0.388634
-0.00115583	0.00679352	(a) Genetic correlation = 0	-0.382607	-0.34965	-0.388634
-0.00385342	-0.0056906	(a) Genetic correlation = 0	-0.382607	-0.34965	-0.388634
0.0100427	-0.00672884	(a) Genetic correlation = 0	-0.382607	-0.34965	-0.388634
0.00291596	-0.0348092	(a) Genetic correlation = 0	-0.382607	-0.34965	-0.388634
-0.00110577	-0.00435067	(a) Genetic correlation = 0	-0.382607	-0.34965	-0.388634
-0.00280102	-0.0411664	(a) Genetic correlation = 0	-0.382607	-0.34965	-0.388634
0.0147245	0.0368031	(a) Genetic correlation = 0	-0.382607	-0.34965	-0.388634
0.0101635	-0.0301902	(a) Genetic correlation = 0	-0.382607	-0.34965	-0.388634
-0.0104087	-0.0167378	(a) Genetic correlation = 0	-0.382607	-0.34965	-0.388634
0.00404297	-0.0582293	(a) Genetic correlation = 0	-0.382607	-0.34965	-0.388634
-0.00105253	0.0248863	(a) Genetic correlation = 0	-0.382607	-0.34965	-0.388634
0.00766324	-0.0312149	(a) Genetic correlation = 0	-0.382607	-0.34965	-0.388634
-0.0129442	-0.0182435	(a) Genetic correlation = 0	-0.382607	-0.34965	-0.388634
0.000299977	-0.0236238	(a) Genetic correlation = 0	-0.382607	-0.34965	-0.388634
0.0116868	-0.00647833	(a) Genetic correlation = 0	-0.382607	-0.34965	-0.388634
-0.000476612	-0.0268846	(a) Genetic correlation = 0	-0.382607	-0.34965	-0.388634
0.00957307	-0.025744	(a) Genetic correlation = 0	-0.382607	-0.34965	-0.388634
0.00550124	0.0173568	(a) Genetic correlation = 0	-0.382607	-0.34965	-0.388634
0.0045259	0.00699113	(a) Genetic correlation = 0	-0.382607	-0.34965	-0.388634
-0.0095624	-0.00931547	(a) Genetic correlation = 0	-0.382607	-0.34965	-0.388634
-0.00445546	-0.000689469	(a) Genetic correlation = 0	-0.382607	-0.34965	-0.388634
0.0133177	0.00193358	(a) Genetic correlation = 0	-0.382607	-0.34965	-0.388634
0.00567008	-0.014567	(a) Genetic correlation = 0	-0.382607	-0.34965	-0.388634
0.00962908	-0.023866	(a) Genetic correlation = 0	-0.382607	-0.34965	-0.388634
0.00102593	-0.0167059	(a) Genetic correlation = 0	-0.382607	-0.34965	-0.388634
0.0110612	-0.0149282	(a) Genetic correlation = 0	-0.382607	-0.34965	-0.388634
0.00219102	-0.0174543	(a) Genetic correlation = 0	-0.382607	-0.34965	-0.388634
0.00393253	0.0289176	(a) Genetic correlation = 0	-0.382607	-0.34965	-0.388634
-0.00388635	-0.0254108	(a) Genetic correlation = 0	-0.382607	-0.34965	-0.388634
0.00554283	-0.0277682	(a) Genetic correlation = 0	-0.382607	-0.34965	-0.388634
-0.00400953	-0.0306041	(a) Genetic correlation = 0	-0.382607	-0.34965	-0.388634
-0.000629927	0.0306828	(a) Genetic correlation = 0	-0.382607	-0.34965	-0.388634
-0.00710909	0.0217182	(a) Genetic correlation = 0	-0.382607	-0.34965	-0.388634
0.0136499	-0.0177093	(a) Genetic correlation = 0	-0.382607	-0.34965	-0.388634
-0.0121477	-0.015036	(a) Genetic correlation = 0	-0.382607	-0.34965	-0.388634
0.00140019	0.0757636	(a) Genetic correlation = 0	-0.382607	-0.34965	-0.388634
-0.00704306	0.036161	(a) Genetic correlation = 0	-0.382607	-0.34965	-0.388634
4.40636e-05	-0.0388645	(a) Genetic correlation = 0	-0.382607	-0.34965	-0.388634
0.00720026	-0.00685257	(a) Genetic correlation = 0	-0.382607	-0.34965	-0.388634
0.00390417	0.0109106	(a) Genetic correlation = 0	-0.382607	-0.34965	-0.388634
-0.0141249	-0.0247166	(a) Genetic correlation = 0	-0.382607	-0.34965	-0.388634
-0.00620249	0.0165585	(a) Genetic correlation = 0	-0.382607	-0.34965	-0.388634
0.00270533	-0.0172938	(a) Genetic correlation = 0	-0.382607	-0.34965	-0.388634
-0.000701941	-0.00526855	(a) Genetic correlation = 0	-0.382607	-0.34965	-0.388634
0.00941925	-0.00739697	(a) Genetic correlation = 0	-0.382607	-0.34965	-0.388634
-0.000567627	0.0194431	(a) Genetic correlation = 0	-0.382607	-0.34965	-0.388634
0.0122102	-0.0249371	(a) Genetic correlation = 0	-0.382607	-0.34965	-0.388634
0.00528689	-1.44552e-05	(a) Genetic correlation = 0	-0.382607	-0.34965	-0.388634
-0.00368007	-0.0121781	(a) Genetic correlation = 0	-0.382607	-0.34965	-0.388634
-0.000739602	-0.00309544	(a) Genetic correlation = 0	-0.382607	-0.34965	-0.388634
-0.0030026	-0.0373526	(a) Genetic correlation = 0	-0.382607	-0.34965	-0.388634
-0.00143763	0.00887384	(a) Genetic correlation = 0	-0.382607	-0.34965	-0.388634
-0.0017755	-0.00973688	(a) Genetic correlation = 0	-0.382607	-0.34965	-0.388634
-0.0105911	0.00851433	(a) Genetic correlation = 0	-0.382607	-0.34965	-0.388634
0.00174832	0.0305169	(a) Genetic correlation = 0	-0.382607	-0.34965	-0.388634
-0.000690018	-0.00864123	(a) Genetic correlation = 0	-0.382607	-0.34965	-0.388634
-0.00243411	-0.00324302	(a) Genetic correlation = 0	-0.382607	-0.34965	-0.388634
-0.00443754	-0.0148342	(a) Genetic correlation = 0	-0.382607	-0.34965	-0.388634
0.0199827	0.00561099	(a) Genetic correlation = 0	-0.382607	-0.34965	-0.388634
0.0069516	0.0129792	(a) Genetic correlation = 0	-0.382607	-0.34965	-0.388634
0.00111261	0.00890033	(a) Genetic correlation = 0	-0.382607	-0.34965	-0.388634
0.00706083	0.00535277	(a) Genetic correlation = 0	-0.382607	-0.34965	-0.388634
-0.00879608	0.0302211	(a) Genetic correlation = 0	-0.382607	-0.34965	-0.388634
0.00522529	0.0190391	(a) Genetic correlation = 0	-0.382607	-0.34965	-0.388634
-0.00371616	0.0114023	(a) Genetic correlation = 0	-0.382607	-0.34965	-0.388634
-0.00510209	-0.0103233	(a) Genetic correlation = 0	-0.382607	-0.34965	-0.388634
-0.00995932	0.00507329	(a) Genetic correlation = 0	-0.382607	-0.34965	-0.388634
0.00277403	-0.0183887	(a) Genetic correlation = 0	-0.382607	-0.34965	-0.388634
0.00108125	-0.00199061	(a) Genetic correlation = 0	-0.382607	-0.34965	-0.388634
-0.0137643	-0.011591	(a) Genetic correlation = 0	-0.382607	-0.34965	-0.388634
-0.00754297	0.00365603	(a) Genetic correlation = 0	-0.382607	-0.34965	-0.388634
-0.000201819	-0.0202891	(a) Genetic correlation = 0	-0.382607	-0.34965	-0.388634
0.00435823	-0.00964464	(a) Genetic correlation = 0	-0.382607	-0.34965	-0.388634
-0.0131649	-0.0320765	(a) Genetic correlation = 0	-0.382607	-0.34965	-0.388634
-0.00571857	-0.0263529	(a) Genetic correlation = 0	-0.382607	-0.34965	-0.388634
0.00618662	0.0159612	(a) Genetic correlation = 0	-0.382607	-0.34965	-0.388634
0.0146984	-0.0287778	(a) Genetic correlation = 0	-0.382607	-0.34965	-0.388634
0.00913496	0.00393872	(a) Genetic correlation = 0	-0.382607	-0.34965	-0.388634
0.00689388	-0.0371136	(a) Genetic correlation = 0	-0.382607	-0.34965	-0.388634
-0.00477645	-0.0381831	(a) Genetic correlation = 0	-0.382607	-0.34965	-0.388634
0.00770616	-0.0354133	(a) Genetic correlation = 0	-0.382607	-0.34965	-0.388634
0.0121171	-0.0280761	(a) Genetic correlation = 0	-0.382607	-0.34965	-0.388634
-0.0100383	-0.00303692	(a) Genetic correlation = 0	-0.382607	-0.34965	-0.388634
0.00425607	-0.0136145	(a) Genetic correlation = 0	-0.382607	-0.34965	-0.388634
-0.0139417	0.0288636	(a) Genetic correlation = 0	-0.382607	-0.34965	-0.388634
0.00846275	-0.0232473	(a) Genetic correlation = 0	-0.382607	-0.34965	-0.388634
0.00553256	-0.0151292	(a) Genetic correlation = 0	-0.382607	-0.34965	-0.388634
0.00631515	-0.0127794	(a) Genetic correlation = 0	-0.382607	-0.34965	-0.388634
-0.00298729	-0.0115467	(a) Genetic correlation = 0	-0.382607	-0.34965	-0.388634
-0.00142228	0.0231284	(a) Genetic correlation = 0	-0.382607	-0.34965	-0.388634
0.000559436	0.0390529	(a) Genetic correlation = 0	-0.382607	-0.34965	-0.388634
0.00383557	0.00494187	(a) Genetic correlation = 0	-0.382607	-0.34965	-0.388634
-0.00394391	0.0187095	(a) Genetic correlation = 0	-0.382607	-0.34965	-0.388634
0.00275503	-0.0296147	(a) Genetic correlation = 0	-0.382607	-0.34965	-0.388634
-0.0135146	-0.0189644	(a) Genetic correlation = 0	-0.382607	-0.34965	-0.388634
-0.00276105	0.045402	(a) Genetic correlation = 0	-0.382607	-0.34965	-0.388634
-0.00142194	0.0149134	(a) Genetic correlation = 0	-0.382607	-0.34965	-0.388634
0.000860964	-0.00155817	(a) Genetic correlation = 0	-0.382607	-0.34965	-0.388634
0.00359362	-0.0218341	(a) Genetic correlation = 0	-0.382607	-0.34965	-0.388634
-0.0115544	0.0355793	(a) Genetic correlation = 0	-0.382607	-0.34965	-0.388634
0.00910605	-0.0177853	(a) Genetic correlation = 0	-0.382607	-0.34965	-0.388634
0.00964788	0.0151983	(a) Genetic correlation = 0	-0.382607	-0.34965	-0.388634
-0.00103167	-0.00560881	(a) Genetic correlation = 0	-0.382607	-0.34965	-0.388634
-0.00774535	0.0479969	(a) Genetic correlation = 0	-0.382607	-0.34965	-0.388634
-0.000945744	-0.018148	(a) Genetic correlation = 0	-0.382607	-0.34965	-0.388634
-0.00651596	-0.00589238	(a) Genetic correlation = 0	-0.382607	-0.34965	-0.388634
-0.0103097	0.0283741	(a) Genetic correlation = 0	-0.382607	-0.34965	-0.388634
-0.00358744	-0.00710182	(a) Genetic correlation = 0	-0.382607	-0.34965	-0.388634
-0.00646504	-0.0182657	(a) Genetic correlation = 0	-0.382607	-0.34965	-0.388634
-0.00942012	-0.00714165	(a) Genetic correlation = 0	-0.382607	-0.34965	-0.388634
-0.00434437	-0.0317791	(a) Genetic correlation = 0	-0.382607	-0.34965	-0.388634
-0.00121695	-0.0251958	(a) Genetic correlation = 0	-0.382607	-0.34965	-0.388634
-0.00907456	-0.0251252	(a) Genetic correlation = 0	-0.382607	-0.34965	-0.388634
0.00125288	0.0037303	(a) Genetic correlation = 0	-0.382607	-0.34965	-0.388634
-0.0062586	-0.0315479	(a) Genetic correlation = 0	-0.382607	-0.34965	-0.388634
0.00388932	-0.0140514	(a) Genetic correlation = 0	-0.382607	-0.34965	-0.388634
-0.00568355	-0.0143461	(a) Genetic correlation = 0	-0.382607	-0.34965	-0.388634
0.00409637	0.00343541	(a) Genetic correlation = 0	-0.382607	-0.34965	-0.388634
0.00174263	-0.00306507	(a) Genetic correlation = 0	-0.382607	-0.34965	-0.388634
-0.00930179	0.00513683	(a) Genetic correlation = 0	-0.382607	-0.34965	-0.388634
-5.16008e-05	0.0209654	(a) Genetic correlation = 0	-0.382607	-0.34965	-0.388634
0.0116355	0.00395259	(a) Genetic correlation = 0	-0.382607	-0.34965	-0.388634
0.000118877	-0.00151655	(a) Genetic correlation = 0	-0.382607	-0.34965	-0.388634
0.00190573	0.017707	(a) Genetic correlation = 0	-0.382607	-0.34965	-0.388634
-0.00756523	-0.0257166	(a) Genetic correlation = 0	-0.382607	-0.34965	-0.388634
0.00796326	-0.0141616	(a) Genetic correlation = 0	-0.382607	-0.34965	-0.388634
-0.000537376	0.000732972	(a) Genetic correlation = 0	-0.382607	-0.34965	-0.388634
0.0100558	0.0202834	(a) Genetic correlation = 0	-0.382607	-0.34965	-0.388634
-0.00543149	-0.0134012	(a) Genetic correlation = 0	-0.382607	-0.34965	-0.388634
0.00299747	-0.00379921	(a) Genetic correlation = 0	-0.382607	-0.34965	-0.388634
0.00151036	0.0126996	(a) Genetic correlation = 0	-0.382607	-0.34965	-0.388634
-0.00618207	-0.000576782	(a) Genetic correlation = 0	-0.382607	-0.34965	-0.388634
0.0014527	-0.00311866	(a) Genetic correlation = 0	-0.382607	-0.34965	-0.388634
-0.00478503	0.0113775	(a) Genetic correlation = 0	-0.382607	-0.34965	-0.388634
0.00242672	-0.00789634	(a) Genetic correlation = 0	-0.382607	-0.34965	-0.388634
0.0135155	0.00208486	(a) Genetic correlation = 0	-0.382607	-0.34965	-0.388634
0.00420615	0.0310939	(a) Genetic correlation = 0	-0.382607	-0.34965	-0.388634
0.00554906	-0.0146372	(a) Genetic correlation = 0	-0.382607	-0.34965	-0.388634
-0.00608156	-0.0374504	(a) Genetic correlation = 0	-0.382607	-0.34965	-0.388634
-0.00217865	0.00987422	(a) Genetic correlation = 0	-0.382607	-0.34965	-0.388634
-0.00299652	0.0291106	(a) Genetic correlation = 0	-0.382607	-0.34965	-0.388634
-0.00102718	-0.00610911	(a) Genetic correlation = 0	-0.382607	-0.34965	-0.388634
0.0100936	0.0206039	(a) Genetic correlation = 0	-0.382607	-0.34965	-0.388634
0.00169684	-3.44932e-05	(a) Genetic correlation = 0	-0.382607	-0.34965	-0.388634
0.00386986	0.0192125	(a) Genetic correlation = 0	-0.382607	-0.34965	-0.388634
0.0140408	0.00543949	(a) Genetic correlation = 0	-0.382607	-0.34965	-0.388634
-0.00580762	-0.0206392	(a) Genetic correlation = 0	-0.382607	-0.34965	-0.388634
-0.00414347	-0.031263	(a) Genetic correlation = 0	-0.382607	-0.34965	-0.388634
0.00593332	0.0118602	(a) Genetic correlation = 0	-0.382607	-0.34965	-0.388634
0.00854467	-0.0330221	(a) Genetic correlation = 0	-0.382607	-0.34965	-0.388634
0.00496736	-0.00197935	(a) Genetic correlation = 0	-0.382607	-0.34965	-0.388634
-0.00558735	-0.000540881	(a) Genetic correlation = 0	-0.382607	-0.34965	-0.388634
0.00417168	-0.0169095	(a) Genetic correlation = 0	-0.382607	-0.34965	-0.388634
0.00100152	-0.0068815	(a) Genetic correlation = 0	-0.382607	-0.34965	-0.388634
-0.0276434	0.00851382	(a) Genetic correlation = 0	-0.382607	-0.34965	-0.388634
-0.0103315	0.0067321	(a) Genetic correlation = 0	-0.382607	-0.34965	-0.388634
0.00536084	0.0199704	(a) Genetic correlation = 0	-0.382607	-0.34965	-0.388634
0.00262418	-0.000617537	(a) Genetic correlation = 0	-0.382607	-0.34965	-0.388634
0.00276808	0.00485916	(a) Genetic correlation = 0	-0.382607	-0.34965	-0.388634
0.00396059	-0.0151205	(a) Genetic correlation = 0	-0.382607	-0.34965	-0.388634
0.00836334	0.0202358	(a) Genetic correlation = 0	-0.382607	-0.34965	-0.388634
-0.0135694	-0.0268859	(a) Genetic correlation = 0	-0.382607	-0.34965	-0.388634
-0.0035033	-0.00290194	(a) Genetic correlation = 0	-0.382607	-0.34965	-0.388634
0.0078241	-0.0161772	(a) Genetic correlation = 0	-0.382607	-0.34965	-0.388634
0.00893169	0.0231158	(a) Genetic correlation = 0	-0.382607	-0.34965	-0.388634
0.00182379	0.0165053	(a) Genetic correlation = 0	-0.382607	-0.34965	-0.388634
-0.00919147	0.0040424	(a) Genetic correlation = 0	-0.382607	-0.34965	-0.388634
0.00980051	-0.00317179	(a) Genetic correlation = 0	-0.382607	-0.34965	-0.388634
0.00629698	0.013927	(a) Genetic correlation = 0	-0.382607	-0.34965	-0.388634
0.00288268	0.00548997	(a) Genetic correlation = 0	-0.382607	-0.34965	-0.388634
0.00245193	-0.0216662	(a) Genetic correlation = 0	-0.382607	-0.34965	-0.388634
-0.00484629	-0.0252283	(a) Genetic correlation = 0	-0.382607	-0.34965	-0.388634
0.00956507	0.01487	(a) Genetic correlation = 0	-0.382607	-0.34965	-0.388634
0.0071072	0.0194283	(a) Genetic correlation = 0	-0.382607	-0.34965	-0.388634
0.0056295	-0.00981374	(a) Genetic correlation = 0	-0.382607	-0.34965	-0.388634
-0.000422059	0.00198988	(a) Genetic correlation = 0	-0.382607	-0.34965	-0.388634
0.000534054	-0.0214563	(a) Genetic correlation = 0	-0.382607	-0.34965	-0.388634
0.00147861	-0.00388634	(a) Genetic correlation = 0	-0.382607	-0.34965	-0.388634
0.00557603	0.0184178	(a) Genetic correlation = 0	-0.382607	-0.34965	-0.388634
0.00645145	0.00449954	(a) Genetic correlation = 0	-0.382607	-0.34965	-0.388634
-0.00309887	0.0223386	(a) Genetic correlation = 0	-0.382607	-0.34965	-0.388634
0.00833688	0.015947	(a) Genetic correlation = 0	-0.382607	-0.34965	-0.388634
0.00325899	-0.0140665	(a) Genetic correlation = 0	-0.382607	-0.34965	-0.388634
-0.0046614	0.00994816	(a) Genetic correlation = 0	-0.382607	-0.34965	-0.388634
0.00778024	0.0312495	(a) Genetic correlation = 0	-0.382607	-0.34965	-0.388634
-0.00508689	0.00686845	(a) Genetic correlation = 0	-0.382607	-0.34965	-0.388634
0.00528349	0.00730867	(a) Genetic correlation = 0	-0.382607	-0.34965	-0.388634
-0.00209473	-0.0270336	(a) Genetic correlation = 0	-0.382607	-0.34965	-0.388634
0.000921233	0.00621692	(a) Genetic correlation = 0	-0.382607	-0.34965	-0.388634
0.00789809	0.0161287	(a) Genetic correlation = 0	-0.382607	-0.34965	-0.388634
-0.00104342	-0.0115359	(a) Genetic correlation = 0	-0.382607	-0.34965	-0.388634
-0.0046546	0.0175647	(a) Genetic correlation = 0	-0.382607	-0.34965	-0.388634
-0.00735209	0.0162667	(a) Genetic correlation = 0	-0.382607	-0.34965	-0.388634
-0.00566239	-0.0187427	(a) Genetic correlation = 0	-0.382607	-0.34965	-0.388634
-0.00842423	0.00721712	(a) Genetic correlation = 0	-0.382607	-0.34965	-0.388634
0.00344554	-0.0104595	(a) Genetic correlation = 0	-0.382607	-0.34965	-0.388634
0.00202657	0.0204459	(a) Genetic correlation = 0	-0.382607	-0.34965	-0.388634
-0.00362107	0.0164178	(a) Genetic correlation = 0	-0.382607	-0.34965	-0.388634
0.0105519	-0.0135701	(a) Genetic correlation = 0	-0.382607	-0.34965	-0.388634
-0.00539591	-0.0337165	(a) Genetic correlation = 0	-0.382607	-0.34965	-0.388634
0.000218932	-0.0140945	(a) Genetic correlation = 0	-0.382607	-0.34965	-0.388634
0.00944827	-0.0460732	(a) Genetic correlation = 0	-0.382607	-0.34965	-0.388634
0.00478461	0.0187606	(a) Genetic correlation = 0	-0.382607	-0.34965	-0.388634
-0.0175838	0.0406502	(a) Genetic correlation = 0	-0.382607	-0.34965	-0.388634
0.000398952	0.0217847	(a) Genetic correlation = 0	-0.382607	-0.34965	-0.388634
0.00308162	-0.0130328	(a) Genetic correlation = 0	-0.382607	-0.34965	-0.388634
0.00385275	0.0225912	(a) Genetic correlation = 0	-0.382607	-0.34965	-0.388634
-0.00112602	0.0658143	(a) Genetic correlation = 0	-0.382607	-0.34965	-0.388634
0.00275757	-0.0154259	(a) Genetic correlation = 0	-0.382607	-0.34965	-0.388634
-0.00247482	-0.0103566	(a) Genetic correlation = 0	-0.382607	-0.34965	-0.388634
-0.00308476	-0.0135529	(a) Genetic correlation = 0	-0.382607	-0.34965	-0.388634
0.00855454	0.0110905	(a) Genetic correlation = 0	-0.382607	-0.34965	-0.388634
-0.00560752	0.0364341	(a) Genetic correlation = 0	-0.382607	-0.34965	-0.388634
-0.00364523	-0.00235553	(a) Genetic correlation = 0	-0.382607	-0.34965	-0.388634
0.00171914	-0.00174574	(a) Genetic correlation = 0	-0.382607	-0.34965	-0.388634
-0.00747114	0.0124578	(a) Genetic correlation = 0	-0.382607	-0.34965	-0.388634
0.0151706	0.0320723	(a) Genetic correlation = 0	-0.382607	-0.34965	-0.388634
-0.0141288	0.0323061	(a) Genetic correlation = 0	-0.382607	-0.34965	-0.388634
0.00232666	0.0148084	(a) Genetic correlation = 0	-0.382607	-0.34965	-0.388634
-0.00200382	0.00318408	(a) Genetic correlation = 0	-0.382607	-0.34965	-0.388634
0.00343362	0.00678748	(a) Genetic correlation = 0	-0.382607	-0.34965	-0.388634
-0.0161747	0.0267047	(a) Genetic correlation = 0	-0.382607	-0.34965	-0.388634
-0.00458579	0.00438274	(a) Genetic correlation = 0	-0.382607	-0.34965	-0.388634
-0.0073569	-0.00081651	(a) Genetic correlation = 0	-0.382607	-0.34965	-0.388634
0.00606285	0.00353959	(a) Genetic correlation = 0	-0.382607	-0.34965	-0.388634
-0.00102967	0.0261336	(a) Genetic correlation = 0	-0.382607	-0.34965	-0.388634
0.0028441	-0.0421576	(a) Genetic correlation = 0	-0.382607	-0.34965	-0.388634
8.4302e-05	-0.00336421	(a) Genetic correlation = 0	-0.382607	-0.34965	-0.388634
0.00528909	-0.0370006	(a) Genetic correlation = 0	-0.382607	-0.34965	-0.388634
0.00171979	-0.0271712	(a) Genetic correlation = 0	-0.382607	-0.34965	-0.388634
-0.0031976	0.0140468	(a) Genetic correlation = 0	-0.382607	-0.34965	-0.388634
-0.000561327	-0.0232536	(a) Genetic correlation = 0	-0.382607	-0.34965	-0.388634
0.00590292	0.00702331	(a) Genetic correlation = 0	-0.382607	-0.34965	-0.388634
-0.00488383	-0.0212912	(a) Genetic correlation = 0	-0.382607	-0.34965	-0.388634
-0.00664432	0.0335925	(a) Genetic correlation = 0	-0.382607	-0.34965	-0.388634
0.00533988	0.00353077	(a) Genetic correlation = 0	-0.382607	-0.34965	-0.388634
-0.0148966	0.0277207	(a) Genetic correlation = 0	-0.382607	-0.34965	-0.388634
-0.00813288	-0.0170712	(a) Genetic correlation = 0	-0.382607	-0.34965	-0.388634
0.00502987	0.0149354	(a) Genetic correlation = 0	-0.382607	-0.34965	-0.388634
-0.00246034	0.00369921	(a) Genetic correlation = 0	-0.382607	-0.34965	-0.388634
-0.00410119	-0.0420451	(a) Genetic correlation = 0	-0.382607	-0.34965	-0.388634
0.0139815	-0.0136421	(a) Genetic correlation = 0	-0.382607	-0.34965	-0.388634
-0.000976518	-0.000163751	(a) Genetic correlation = 0	-0.382607	-0.34965	-0.388634
-0.00136467	-0.026056	(a) Genetic correlation = 0	-0.382607	-0.34965	-0.388634
-0.00414754	0.0102261	(a) Genetic correlation = 0	-0.382607	-0.34965	-0.388634
0.00482487	-0.00697713	(a) Genetic correlation = 0	-0.382607	-0.34965	-0.388634
-0.0109916	-0.0015253	(a) Genetic correlation = 0	-0.382607	-0.34965	-0.388634
-0.00615209	-0.0138134	(a) Genetic correlation = 0	-0.382607	-0.34965	-0.388634
0.00226683	-0.0333115	(a) Genetic correlation = 0	-0.382607	-0.34965	-0.388634
0.00162126	-0.0139797	(a) Genetic correlation = 0	-0.382607	-0.34965	-0.388634
0.0122897	0.00121798	(a) Genetic correlation = 0	-0.382607	-0.34965	-0.388634
0.000608766	-0.0189474	(a) Genetic correlation = 0	-0.382607	-0.34965	-0.388634
0.00400175	0.0387227	(a) Genetic correlation = 0	-0.382607	-0.34965	-0.388634
0.00563835	-0.0251863	(a) Genetic correlation = 0	-0.382607	-0.34965	-0.388634
0.000180113	-0.0040411	(a) Genetic correlation = 0	-0.382607	-0.34965	-0.388634
0.0129301	-0.00334721	(a) Genetic correlation = 0	-0.382607	-0.34965	-0.388634
0.00663066	-0.0393424	(a) Genetic correlation = 0	-0.382607	-0.34965	-0.388634
-0.00267197	0.00970508	(a) Genetic correlation = 0	-0.382607	-0.34965	-0.388634
-0.00812091	0.00281671	(a) Genetic correlation = 0	-0.382607	-0.34965	-0.388634
0.00224318	-0.0230225	(a) Genetic correlation = 0	-0.382607	-0.34965	-0.388634
0.00294109	-0.00784167	(a) Genetic correlation = 0	-0.382607	-0.34965	-0.388634
-0.0128779	0.00433303	(a) Genetic correlation = 0	-0.382607	-0.34965	-0.388634
-0.0106959	-0.0157894	(a) Genetic correlation = 0	-0.382607	-0.34965	-0.388634
0.00941303	0.0364121	(a) Genetic correlation = 0	-0.382607	-0.34965	-0.388634
0.00824747	-0.000782004	(a) Genetic correlation = 0	-0.382607	-0.34965	-0.388634
-0.00996583	-0.0111057	(a) Genetic correlation = 0	-0.382607	-0.34965	-0.388634
0.00621053	-0.0114794	(a) Genetic correlation = 0	-0.382607	-0.34965	-0.388634
-0.00542959	-0.00937661	(a) Genetic correlation = 0	-0.382607	-0.34965	-0.388634
0.00358537	-0.0241071	(a) Genetic correlation = 0	-0.382607	-0.34965	-0.388634
-0.0145505	-0.00669497	(a) Genetic correlation = 0	-0.382607	-0.34965	-0.388634
-0.00888035	0.00959426	(a) Genetic correlation = 0	-0.382607	-0.34965	-0.388634
-0.000659914	-0.00568037	(a) Genetic correlation = 0	-0.382607	-0.34965	-0.388634
0.0082751	-0.0177787	(a) Genetic correlation = 0	-0.382607	-0.34965	-0.388634
0.0131196	0.0157325	(a) Genetic correlation = 0	-0.382607	-0.34965	-0.388634
0.00409688	-0.030157	(a) Genetic correlation = 0	-0.382607	-0.34965	-0.388634
-0.00375933	-0.00200746	(a) Genetic correlation = 0	-0.382607	-0.34965	-0.388634
0.011029	-0.00427759	(a) Genetic correlation = 0	-0.382607	-0.34965	-0.388634
0.00316154	0.00505573	(a) Genetic correlation = 0	-0.382607	-0.34965	-0.388634
-0.0133127	0.00348493	(a) Genetic correlation = 0	-0.382607	-0.34965	-0.388634
-0.000649224	0.013676	(a) Genetic correlation = 0	-0.382607	-0.34965	-0.388634
0.00013225	-0.000163595	(a) Genetic correlation = 0	-0.382607	-0.34965	-0.388634
0.00351411	-0.00391745	(a) Genetic correlation = 0	-0.382607	-0.34965	-0.388634
-0.0111477	-0.00186909	(a) Genetic correlation = 0	-0.382607	-0.34965	-0.388634
-0.00763649	0.00296112	(a) Genetic correlation = 0	-0.382607	-0.34965	-0.388634
-0.00573165	-0.00327057	(a) Genetic correlation = 0	-0.382607	-0.34965	-0.388634
-0.00412857	0.00190777	(a) Genetic correlation = 0	-0.382607	-0.34965	-0.388634
-0.00727486	0.00988863	(a) Genetic correlation = 0	-0.382607	-0.34965	-0.388634
0.013305	-0.000667088	(a) Genetic correlation = 0	-0.382607	-0.34965	-0.388634
-0.00769529	0.00755909	(a) Genetic correlation = 0	-0.382607	-0.34965	-0.388634
0.000289223	-0.0056218	(a) Genetic correlation = 0	-0.382607	-0.34965	-0.388634
0.00224839	-0.000851874	(a) Genetic correlation = 0	-0.382607	-0.34965	-0.388634
-0.00374205	-0.00641416	(a) Genetic correlation = 0	-0.382607	-0.34965	-0.388634
0.011619	-0.00303523	(a) Genetic correlation = 0	-0.382607	-0.34965	-0.388634
0.00890165	-0.00494602	(a) Genetic correlation = 0	-0.382607	-0.34965	-0.388634
-0.000775222	0.00310022	(a) Genetic correlation = 0	-0.382607	-0.34965	-0.388634
-0.00577454	0.00529549	(a) Genetic correlation = 0	-0.382607	-0.34965	-0.388634
-0.0101796	-0.000309064	(a) Genetic correlation = 0	-0.382607	-0.34965	-0.388634
-0.00145145	0.00382879	(a) Genetic correlation = 0	-0.382607	-0.34965	-0.388634
-0.0101705	-0.00986261	(a) Genetic correlation = 0	-0.382607	-0.34965	-0.388634
0.00835615	-0.000721256	(a) Genetic correlation = 0	-0.382607	-0.34965	-0.388634
-0.00653547	0.00770224	(a) Genetic correlation = 0	-0.382607	-0.34965	-0.388634
0.012537	-0.00177046	(a) Genetic correlation = 0	-0.382607	-0.34965	-0.388634
0.0129345	0.0156082	(a) Genetic correlation = 0	-0.382607	-0.34965	-0.388634
-0.00810033	0.00568451	(a) Genetic correlation = 0	-0.382607	-0.34965	-0.388634
-0.0138043	-0.00812885	(a) Genetic correlation = 0	-0.382607	-0.34965	-0.388634
0.00270142	-0.0063437	(a) Genetic correlation = 0	-0.382607	-0.34965	-0.388634
0.000670475	0.00138389	(a) Genetic correlation = 0	-0.382607	-0.34965	-0.388634
0.00252251	-0.000794252	(a) Genetic correlation = 0	-0.382607	-0.34965	-0.388634
0.0105883	0.00598688	(a) Genetic correlation = 0	-0.382607	-0.34965	-0.388634
4.84083e-05	-0.00516979	(a) Genetic correlation = 0	-0.382607	-0.34965	-0.388634
0.000381049	0.00318952	(a) Genetic correlation = 0	-0.382607	-0.34965	-0.388634
0.00526086	-0.0133718	(a) Genetic correlation = 0	-0.382607	-0.34965	-0.388634
0.0046151	0.00923689	(a) Genetic correlation = 0	-0.382607	-0.34965	-0.388634
-0.00353852	0.00687099	(a) Genetic correlation = 0	-0.382607	-0.34965	-0.388634
0.0151509	-0.00236106	(a) Genetic correlation = 0	-0.382607	-0.34965	-0.388634
0.00663324	-0.000628473	(a) Genetic correlation = 0	-0.382607	-0.34965	-0.388634
-0.00742953	0.00555928	(a) Genetic correlation = 0	-0.382607	-0.34965	-0.388634
0.00430793	-0.00296053	(a) Genetic correlation = 0	-0.382607	-0.34965	-0.388634
0.00391471	-0.0126755	(a) Genetic correlation = 0	-0.382607	-0.34965	-0.388634
-0.00952331	0.00666717	(a) Genetic correlation = 0	-0.382607	-0.34965	-0.388634
0.00230214	-0.00240105	(a) Genetic correlation = 0	-0.382607	-0.34965	-0.388634
0.00879084	-0.00405527	(a) Genetic correlation = 0	-0.382607	-0.34965	-0.388634
-0.00332878	0.00556812	(a) Genetic correlation = 0	-0.382607	-0.34965	-0.388634
0.00907512	0.000495629	(a) Genetic correlation = 0	-0.382607	-0.34965	-0.388634
-0.000774963	-0.0036605	(a) Genetic correlation = 0	-0.382607	-0.34965	-0.388634
-0.000332824	-0.00266074	(a) Genetic correlation = 0	-0.382607	-0.34965	-0.388634
-0.00960771	0.00479979	(a) Genetic correlation = 0	-0.382607	-0.34965	-0.388634
0.00222216	-0.00584843	(a) Genetic correlation = 0	-0.382607	-0.34965	-0.388634
0.00404849	-0.00512419	(a) Genetic correlation = 0	-0.382607	-0.34965	-0.388634
-0.0170903	-0.0020258	(a) Genetic correlation = 0	-0.382607	-0.34965	-0.388634
-0.0127811	-0.000989461	(a) Genetic correlation = 0	-0.382607	-0.34965	-0.388634
-0.00250731	-0.00847464	(a) Genetic correlation = 0	-0.382607	-0.34965	-0.388634
-0.000443012	-0.00781913	(a) Genetic correlation = 0	-0.382607	-0.34965	-0.388634
0.00618726	-0.00934431	(a) Genetic correlation = 0	-0.382607	-0.34965	-0.388634
0.0107039	-0.000164549	(a) Genetic correlation = 0	-0.382607	-0.34965	-0.388634
-0.0103136	0.00637384	(a) Genetic correlation = 0	-0.382607	-0.34965	-0.388634
0.00207409	0.0042235	(a) Genetic correlation = 0	-0.382607	-0.34965	-0.388634
-0.00800982	-0.00997719	(a) Genetic correlation = 0	-0.382607	-0.34965	-0.388634
-0.00369943	-0.000848855	(a) Genetic correlation = 0	-0.382607	-0.34965	-0.388634
-0.0154239	0.000645615	(a) Genetic correlation = 0	-0.382607	-0.34965	-0.388634
-0.00867562	-0.00156203	(a) Genetic correlation = 0	-0.382607	-0.34965	-0.388634
-0.00108297	-0.00852929	(a) Genetic correlation = 0	-0.382607	-0.34965	-0.388634
0.00145586	0.00460283	(a) Genetic correlation = 0	-0.382607	-0.34965	-0.388634
0.00702905	-0.00134579	(a) Genetic correlation = 0	-0.382607	-0.34965	-0.388634
0.00564502	-0.00113783	(a) Genetic correlation = 0	-0.382607	-0.34965	-0.388634
0.00457866	0.00564851	(a) Genetic correlation = 0	-0.382607	-0.34965	-0.388634
0.00352183	-0.00210489	(a) Genetic correlation = 0	-0.382607	-0.34965	-0.388634
-0.00438097	0.00197205	(a) Genetic correlation = 0	-0.382607	-0.34965	-0.388634
0.0100916	0.00829069	(a) Genetic correlation = 0	-0.382607	-0.34965	-0.388634
0.00532513	-6.36609e-05	(a) Genetic correlation = 0	-0.382607	-0.34965	-0.388634
0.00623701	-0.000510972	(a) Genetic correlation = 0	-0.382607	-0.34965	-0.388634
0.00758765	-0.00575388	(a) Genetic correlation = 0	-0.382607	-0.34965	-0.388634
0.000420798	-0.00287677	(a) Genetic correlation = 0	-0.382607	-0.34965	-0.388634
-0.00173793	-0.00147194	(a) Genetic correlation = 0	-0.382607	-0.34965	-0.388634
0.00332006	0.00760099	(a) Genetic correlation = 0	-0.382607	-0.34965	-0.388634
-0.00177883	0.00277333	(a) Genetic correlation = 0	-0.382607	-0.34965	-0.388634
-0.00340391	-0.00322087	(a) Genetic correlation = 0	-0.382607	-0.34965	-0.388634
0.0101989	0.00273636	(a) Genetic correlation = 0	-0.382607	-0.34965	-0.388634
0.0048233	0.00770871	(a) Genetic correlation = 0	-0.382607	-0.34965	-0.388634
0.00969758	-0.00755432	(a) Genetic correlation = 0	-0.382607	-0.34965	-0.388634
0.0061747	-0.000619668	(a) Genetic correlation = 0	-0.382607	-0.34965	-0.388634
0.00241067	-0.0112068	(a) Genetic correlation = 0	-0.382607	-0.34965	-0.388634
-0.0111894	0.00473521	(a) Genetic correlation = 0	-0.382607	-0.34965	-0.388634
0.00481358	-0.00723296	(a) Genetic correlation = 0	-0.382607	-0.34965	-0.388634
-0.00532608	0.00104297	(a) Genetic correlation = 0	-0.382607	-0.34965	-0.388634
0.00356533	-0.000660994	(a) Genetic correlation = 0	-0.382607	-0.34965	-0.388634
0.00796995	-0.00442913	(a) Genetic correlation = 0	-0.382607	-0.34965	-0.388634
0.000111514	-0.00459896	(a) Genetic correlation = 0	-0.382607	-0.34965	-0.388634
0.0128795	0.00141956	(a) Genetic correlation = 0	-0.382607	-0.34965	-0.388634
0.0016159	-0.00905825	(a) Genetic correlation = 0	-0.382607	-0.34965	-0.388634
0.0114979	-0.00291452	(a) Genetic correlation = 0	-0.382607	-0.34965	-0.388634
0.00724884	-0.00796837	(a) Genetic correlation = 0	-0.382607	-0.34965	-0.388634
-0.00134099	-0.00184265	(a) Genetic correlation = 0	-0.382607	-0.34965	-0.388634
-0.0024491	-0.00623321	(a) Genetic correlation = 0	-0.382607	-0.34965	-0.388634
0.000847612	-0.00405828	(a) Genetic correlation = 0	-0.382607	-0.34965	-0.388634
-0.00337258	-0.00168652	(a) Genetic correlation = 0	-0.382607	-0.34965	-0.388634
0.00573701	0.00489363	(a) Genetic correlation = 0	-0.382607	-0.34965	-0.388634
0.00947019	-0.00686861	(a) Genetic correlation = 0	-0.382607	-0.34965	-0.388634
0.0117992	-0.00948681	(a) Genetic correlation = 0	-0.382607	-0.34965	-0.388634
-0.00770773	-0.0013897	(a) Genetic correlation = 0	-0.382607	-0.34965	-0.388634
0.00589931	0.00504218	(a) Genetic correlation = 0	-0.382607	-0.34965	-0.388634
-0.00166904	0.00835121	(a) Genetic correlation = 0	-0.382607	-0.34965	-0.388634
-0.00863582	0.00682583	(a) Genetic correlation = 0	-0.382607	-0.34965	-0.388634
0.000889993	4.05844e-05	(a) Genetic correlation = 0	-0.382607	-0.34965	-0.388634
0.00524979	-0.00927473	(a) Genetic correlation = 0	-0.382607	-0.34965	-0.388634
-0.00724154	0.00500315	(a) Genetic correlation = 0	-0.382607	-0.34965	-0.388634
-0.00886615	-0.00966289	(a) Genetic correlation = 0	-0.382607	-0.34965	-0.388634
0.0148858	0.00379052	(a) Genetic correlation = 0	-0.382607	-0.34965	-0.388634
-0.00109101	0.00355162	(a) Genetic correlation = 0	-0.382607	-0.34965	-0.388634
0.00876405	0.00667758	(a) Genetic correlation = 0	-0.382607	-0.34965	-0.388634
0.00738929	0.00499387	(a) Genetic correlation = 0	-0.382607	-0.34965	-0.388634
0.00178315	-0.00500543	(a) Genetic correlation = 0	-0.382607	-0.34965	-0.388634
-0.0084701	-0.00729983	(a) Genetic correlation = 0	-0.382607	-0.34965	-0.388634
0.00359743	-0.0151293	(a) Genetic correlation = 0	-0.382607	-0.34965	-0.388634
0.00284162	0.00719473	(a) Genetic correlation = 0	-0.382607	-0.34965	-0.388634
-0.00216729	0.0041357	(a) Genetic correlation = 0	-0.382607	-0.34965	-0.388634
0.00847555	-0.0037844	(a) Genetic correlation = 0	-0.382607	-0.34965	-0.388634
-0.012055	0.00420147	(a) Genetic correlation = 0	-0.382607	-0.34965	-0.388634
-0.0116575	-0.000174194	(a) Genetic correlation = 0	-0.382607	-0.34965	-0.388634
-0.00242674	-0.00312234	(a) Genetic correlation = 0	-0.382607	-0.34965	-0.388634
0.0104239	0.00050413	(a) Genetic correlation = 0	-0.382607	-0.34965	-0.388634
-0.00285168	2.50558e-05	(a) Genetic correlation = 0	-0.382607	-0.34965	-0.388634
0.000607524	0.012848	(a) Genetic correlation = 0	-0.382607	-0.34965	-0.388634
-0.000368318	0.00795078	(a) Genetic correlation = 0	-0.382607	-0.34965	-0.388634
-0.0089148	-0.00443458	(a) Genetic correlation = 0	-0.382607	-0.34965	-0.388634
-0.00675464	-0.00587443	(a) Genetic correlation = 0	-0.382607	-0.34965	-0.388634
0.00059174	-0.00369809	(a) Genetic correlation = 0	-0.382607	-0.34965	-0.388634
0.00231202	-0.00146512	(a) Genetic correlation = 0	-0.382607	-0.34965	-0.388634
-0.0069333	-0.00326071	(a) Genetic correlation = 0	-0.382607	-0.34965	-0.388634
-0.000473994	0.00743037	(a) Genetic correlation = 0	-0.382607	-0.34965	-0.388634
0.00207847	0.00285871	(a) Genetic correlation = 0	-0.382607	-0.34965	-0.388634
0.00555137	-0.00260768	(a) Genetic correlation = 0	-0.382607	-0.34965	-0.388634
-0.00317581	0.00149871	(a) Genetic correlation = 0	-0.382607	-0.34965	-0.388634
0.00157353	6.24364e-05	(a) Genetic correlation = 0	-0.382607	-0.34965	-0.388634
-0.000777196	0.00364418	(a) Genetic correlation = 0	-0.382607	-0.34965	-0.388634
0.00524209	-0.00461849	(a) Genetic correlation = 0	-0.382607	-0.34965	-0.388634
0.00520194	0.0011388	(a) Genetic correlation = 0	-0.382607	-0.34965	-0.388634
0.00957487	-0.0014888	(a) Genetic correlation = 0	-0.382607	-0.34965	-0.388634
-0.00254829	-0.00376461	(a) Genetic correlation = 0	-0.382607	-0.34965	-0.388634
-0.00804783	7.70644e-05	(a) Genetic correlation = 0	-0.382607	-0.34965	-0.388634
-0.00617105	-0.00728025	(a) Genetic correlation = 0	-0.382607	-0.34965	-0.388634
0.000795658	-0.00530359	(a) Genetic correlation = 0	-0.382607	-0.34965	-0.388634
-0.00819184	0.00311325	(a) Genetic correlation = 0	-0.382607	-0.34965	-0.388634
0.0135854	0.00268761	(a) Genetic correlation = 0	-0.382607	-0.34965	-0.388634
0.0126522	0.000839581	(a) Genetic correlation = 0	-0.382607	-0.34965	-0.388634
0.00918324	-0.00452571	(a) Genetic correlation = 0	-0.382607	-0.34965	-0.388634
-0.0114458	-0.00854131	(a) Genetic correlation = 0	-0.382607	-0.34965	-0.388634
-0.00377273	0.00061662	(a) Genetic correlation = 0	-0.382607	-0.34965	-0.388634
-0.00281933	0.00705834	(a) Genetic correlation = 0	-0.382607	-0.34965	-0.388634
0.00791765	-0.00563491	(a) Genetic correlation = 0	-0.382607	-0.34965	-0.388634
0.00348858	0.00796335	(a) Genetic correlation = 0	-0.382607	-0.34965	-0.388634
0.0094809	-0.00827762	(a) Genetic correlation = 0	-0.382607	-0.34965	-0.388634
-0.00167587	-0.0107345	(a) Genetic correlation = 0	-0.382607	-0.34965	-0.388634
0.00219873	0.00275441	(a) Genetic correlation = 0	-0.382607	-0.34965	-0.388634
0.00340888	-0.00271046	(a) Genetic correlation = 0	-0.382607	-0.34965	-0.388634
0.00158745	-0.00106207	(a) Genetic correlation = 0	-0.382607	-0.34965	-0.388634
-0.000809886	-0.00250347	(a) Genetic correlation = 0	-0.382607	-0.34965	-0.388634
-0.00335659	0.00152892	(a) Genetic correlation = 0	-0.382607	-0.34965	-0.388634
0.00775362	0.0146696	(a) Genetic correlation = 0	-0.382607	-0.34965	-0.388634
-0.0100615	-0.00161504	(a) Genetic correlation = 0	-0.382607	-0.34965	-0.388634
-0.00238472	0.00788991	(a) Genetic correlation = 0	-0.382607	-0.34965	-0.388634
-0.00136373	0.00213036	(a) Genetic correlation = 0	-0.382607	-0.34965	-0.388634
0.00485025	0.00454333	(a) Genetic correlation = 0	-0.382607	-0.34965	-0.388634
0.00815892	0.00519684	(a) Genetic correlation = 0	-0.382607	-0.34965	-0.388634
-0.00504812	0.000683918	(a) Genetic correlation = 0	-0.382607	-0.34965	-0.388634
0.00239449	-0.00913794	(a) Genetic correlation = 0	-0.382607	-0.34965	-0.388634
-0.00469782	0.00357717	(a) Genetic correlation = 0	-0.382607	-0.34965	-0.388634
-0.0118141	-0.00181716	(a) Genetic correlation = 0	-0.382607	-0.34965	-0.388634
0.00200103	0.00203546	(a) Genetic correlation = 0	-0.382607	-0.34965	-0.388634
0.00360049	0.00245426	(a) Genetic correlation = 0	-0.382607	-0.34965	-0.388634
0.00486702	0.000601325	(a) Genetic correlation = 0	-0.382607	-0.34965	-0.388634
0.00336696	-0.00733295	(a) Genetic correlation = 0	-0.382607	-0.34965	-0.388634
0.0144609	0.00436334	(a) Genetic correlation = 0	-0.382607	-0.34965	-0.388634
-0.00321518	0.00432142	(a) Genetic correlation = 0	-0.382607	-0.34965	-0.388634
-0.00600676	0.00881344	(a) Genetic correlation = 0	-0.382607	-0.34965	-0.388634
-0.00424651	-0.000874134	(a) Genetic correlation = 0	-0.382607	-0.34965	-0.388634
0.00933024	-0.00156114	(a) Genetic correlation = 0	-0.382607	-0.34965	-0.388634
0.00126416	-0.00153952	(a) Genetic correlation = 0	-0.382607	-0.34965	-0.388634
-0.00463244	-0.00838293	(a) Genetic correlation = 0	-0.382607	-0.34965	-0.388634
-0.00714616	0.00181169	(a) Genetic correlation = 0	-0.382607	-0.34965	-0.388634
0.0143735	0.00905305	(a) Genetic correlation = 0	-0.382607	-0.34965	-0.388634
0.0123248	-0.00477971	(a) Genetic correlation = 0	-0.382607	-0.34965	-0.388634
-0.00117192	0.00314004	(a) Genetic correlation = 0	-0.382607	-0.34965	-0.388634
-0.0118703	0.00364439	(a) Genetic correlation = 0	-0.382607	-0.34965	-0.388634
-0.00215563	0.00163692	(a) Genetic correlation = 0	-0.382607	-0.34965	-0.388634
0.00339525	0.0096682	(a) Genetic correlation = 0	-0.382607	-0.34965	-0.388634
-0.00120253	0.00753049	(a) Genetic correlation = 0	-0.382607	-0.34965	-0.388634
0.00690145	0.00318227	(a) Genetic correlation = 0	-0.382607	-0.34965	-0.388634
0.00229095	-0.00150285	(a) Genetic correlation = 0	-0.382607	-0.34965	-0.388634
0.0138998	-0.00174588	(a) Genetic correlation = 0	-0.382607	-0.34965	-0.388634
-0.0010334	-0.00358516	(a) Genetic correlation = 0	-0.382607	-0.34965	-0.388634
-0.000306611	0.00574679	(a) Genetic correlation = 0	-0.382607	-0.34965	-0.388634
0.0101039	0.00453724	(a) Genetic correlation = 0	-0.382607	-0.34965	-0.388634
0.0044601	0.00516548	(a) Genetic correlation = 0	-0.382607	-0.34965	-0.388634
0.00645788	-0.00372376	(a) Genetic correlation = 0	-0.382607	-0.34965	-0.388634
-0.00565649	-0.00437981	(a) Genetic correlation = 0	-0.382607	-0.34965	-0.388634
-0.000935639	0.00846917	(a) Genetic correlation = 0	-0.382607	-0.34965	-0.388634
0.0074713	0.000766207	(a) Genetic correlation = 0	-0.382607	-0.34965	-0.388634
0.00164929	0.00890852	(a) Genetic correlation = 0	-0.382607	-0.34965	-0.388634
-0.00660104	0.000336446	(a) Genetic correlation = 0	-0.382607	-0.34965	-0.388634
0.00293478	0.0019746	(a) Genetic correlation = 0	-0.382607	-0.34965	-0.388634
-0.00612235	-0.00178538	(a) Genetic correlation = 0	-0.382607	-0.34965	-0.388634
0.0033149	0.00753573	(a) Genetic correlation = 0	-0.382607	-0.34965	-0.388634
-0.000971507	-0.00184268	(a) Genetic correlation = 0	-0.382607	-0.34965	-0.388634
-0.00163101	0.000778526	(a) Genetic correlation = 0	-0.382607	-0.34965	-0.388634
0.00230441	0.00324487	(a) Genetic correlation = 0	-0.382607	-0.34965	-0.388634
-0.00188838	-0.00990585	(a) Genetic correlation = 0	-0.382607	-0.34965	-0.388634
0.00646846	0.00509089	(a) Genetic correlation = 0	-0.382607	-0.34965	-0.388634
0.0141359	-0.0030288	(a) Genetic correlation = 0	-0.382607	-0.34965	-0.388634
0.0112508	0.00734264	(a) Genetic correlation = 0	-0.382607	-0.34965	-0.388634
0.00782244	0.00905885	(a) Genetic correlation = 0	-0.382607	-0.34965	-0.388634
-0.0072174	0.00185247	(a) Genetic correlation = 0	-0.382607	-0.34965	-0.388634
-0.00282181	0.0063646	(a) Genetic correlation = 0	-0.382607	-0.34965	-0.388634
0.00755799	-0.00414761	(a) Genetic correlation = 0	-0.382607	-0.34965	-0.388634
-0.00285953	-0.0104865	(a) Genetic correlation = 0	-0.382607	-0.34965	-0.388634
-0.00755068	0.00945336	(a) Genetic correlation = 0	-0.382607	-0.34965	-0.388634
0.0023241	0.00549843	(a) Genetic correlation = 0	-0.382607	-0.34965	-0.388634
-0.00561102	0.00515761	(a) Genetic correlation = 0	-0.382607	-0.34965	-0.388634
-0.00308502	0.01123	(a) Genetic correlation = 0	-0.382607	-0.34965	-0.388634
0.00465142	0.00120336	(a) Genetic correlation = 0	-0.382607	-0.34965	-0.388634
-0.00404329	0.00355866	(a) Genetic correlation = 0	-0.382607	-0.34965	-0.388634
-0.00490672	0.0114731	(a) Genetic correlation = 0	-0.382607	-0.34965	-0.388634
-0.00428934	-0.00719132	(a) Genetic correlation = 0	-0.382607	-0.34965	-0.388634
0.00946013	0.00701114	(a) Genetic correlation = 0	-0.382607	-0.34965	-0.388634
0.00780523	-0.00744634	(a) Genetic correlation = 0	-0.382607	-0.34965	-0.388634
-0.00482871	0.0056216	(a) Genetic correlation = 0	-0.382607	-0.34965	-0.388634
-0.00173947	0.00410455	(a) Genetic correlation = 0	-0.382607	-0.34965	-0.388634
-0.00853281	-0.000907467	(a) Genetic correlation = 0	-0.382607	-0.34965	-0.388634
-0.00739873	-0.0128661	(a) Genetic correlation = 0	-0.382607	-0.34965	-0.388634
0.0238456	0.00365266	(a) Genetic correlation = 0	-0.382607	-0.34965	-0.388634
-0.018053	-0.00458368	(a) Genetic correlation = 0	-0.382607	-0.34965	-0.388634
-0.00589867	-0.00925038	(a) Genetic correlation = 0	-0.382607	-0.34965	-0.388634
0.00483136	0.00206646	(a) Genetic correlation = 0	-0.382607	-0.34965	-0.388634
-0.00383715	0.00516158	(a) Genetic correlation = 0	-0.382607	-0.34965	-0.388634
0.00327534	0.00733166	(a) Genetic correlation = 0	-0.382607	-0.34965	-0.388634
0.00990643	0.0143256	(a) Genetic correlation = 0	-0.382607	-0.34965	-0.388634
-0.0120508	-0.000187119	(a) Genetic correlation = 0	-0.382607	-0.34965	-0.388634
0.00100669	-0.00525026	(a) Genetic correlation = 0	-0.382607	-0.34965	-0.388634
-0.00281443	-0.00977003	(a) Genetic correlation = 0	-0.382607	-0.34965	-0.388634
0.0168142	0.00506285	(a) Genetic correlation = 0	-0.382607	-0.34965	-0.388634
-0.00741828	0.00111041	(a) Genetic correlation = 0	-0.382607	-0.34965	-0.388634
0.00371702	0.0018642	(a) Genetic correlation = 0	-0.382607	-0.34965	-0.388634
-0.00634783	0.00123831	(a) Genetic correlation = 0	-0.382607	-0.34965	-0.388634
0.00123188	-0.0105176	(a) Genetic correlation = 0	-0.382607	-0.34965	-0.388634
0.0109344	0.0097868	(a) Genetic correlation = 0	-0.382607	-0.34965	-0.388634
0.00926762	-0.00329052	(a) Genetic correlation = 0	-0.382607	-0.34965	-0.388634
-0.00285005	-0.000721765	(a) Genetic correlation = 0	-0.382607	-0.34965	-0.388634
-0.0120197	-0.00386493	(a) Genetic correlation = 0	-0.382607	-0.34965	-0.388634
0.00362446	-0.000525846	(a) Genetic correlation = 0	-0.382607	-0.34965	-0.388634
-0.00221792	-0.00113525	(a) Genetic correlation = 0	-0.382607	-0.34965	-0.388634
-0.00129618	0.0111461	(a) Genetic correlation = 0	-0.382607	-0.34965	-0.388634
-0.010015	0.00801034	(a) Genetic correlation = 0	-0.382607	-0.34965	-0.388634
-0.00153506	-0.00627983	(a) Genetic correlation = 0	-0.382607	-0.34965	-0.388634
-0.0138838	-0.00873904	(a) Genetic correlation = 0	-0.382607	-0.34965	-0.388634
0.00524045	-0.00127529	(a) Genetic correlation = 0	-0.382607	-0.34965	-0.388634
0.0018327	-0.00865642	(a) Genetic correlation = 0	-0.382607	-0.34965	-0.388634
-0.00696675	-0.0023152	(a) Genetic correlation = 0	-0.382607	-0.34965	-0.388634
-0.00934469	-0.0011979	(a) Genetic correlation = 0	-0.382607	-0.34965	-0.388634
-0.00451383	0.00223677	(a) Genetic correlation = 0	-0.382607	-0.34965	-0.388634
-0.0134314	0.00486927	(a) Genetic correlation = 0	-0.382607	-0.34965	-0.388634
0.00748157	0.00152168	(a) Genetic correlation = 0	-0.382607	-0.34965	-0.388634
0.00473128	0.00265867	(a) Genetic correlation = 0	-0.382607	-0.34965	-0.388634
0.00888605	0.0017118	(a) Genetic correlation = 0	-0.382607	-0.34965	-0.388634
-0.00751913	0.00117328	(a) Genetic correlation = 0	-0.382607	-0.34965	-0.388634
-0.00137796	0.00173357	(a) Genetic correlation = 0	-0.382607	-0.34965	-0.388634
0.00560041	-0.00107279	(a) Genetic correlation = 0	-0.382607	-0.34965	-0.388634
-0.00219814	-0.0110612	(a) Genetic correlation = 0	-0.382607	-0.34965	-0.388634
-0.00885036	-0.00289648	(a) Genetic correlation = 0	-0.382607	-0.34965	-0.388634
0.0128554	-0.000446085	(a) Genetic correlation = 0	-0.382607	-0.34965	-0.388634
0.00177218	0.000213349	(a) Genetic correlation = 0	-0.382607	-0.34965	-0.388634
-0.00463373	0.0102411	(a) Genetic correlation = 0	-0.382607	-0.34965	-0.388634
-0.00567013	-0.00624319	(a) Genetic correlation = 0	-0.382607	-0.34965	-0.388634
-0.00202232	0.00741339	(a) Genetic correlation = 0	-0.382607	-0.34965	-0.388634
0.00746324	0.00841823	(a) Genetic correlation = 0	-0.382607	-0.34965	-0.388634
0.00358866	0.000216852	(a) Genetic correlation = 0	-0.382607	-0.34965	-0.388634
-0.00948842	0.00252272	(a) Genetic correlation = 0	-0.382607	-0.34965	-0.388634
-0.00179752	0.000710401	(a) Genetic correlation = 0	-0.382607	-0.34965	-0.388634
0.00101933	0.0037604	(a) Genetic correlation = 0	-0.382607	-0.34965	-0.388634
0.0117794	0.00578259	(a) Genetic correlation = 0	-0.382607	-0.34965	-0.388634
0.00352431	-0.000390541	(a) Genetic correlation = 0	-0.382607	-0.34965	-0.388634
0.000505337	0.00594244	(a) Genetic correlation = 0	-0.382607	-0.34965	-0.388634
-0.00765561	-0.00349109	(a) Genetic correlation = 0	-0.382607	-0.34965	-0.388634
0.00547119	0.00338581	(a) Genetic correlation = 0	-0.382607	-0.34965	-0.388634
0.00420662	-0.00173909	(a) Genetic correlation = 0	-0.382607	-0.34965	-0.388634
0.00352293	-0.00879901	(a) Genetic correlation = 0	-0.382607	-0.34965	-0.388634
0.00180783	-0.00695213	(a) Genetic correlation = 0	-0.382607	-0.34965	-0.388634
0.00719552	-0.00163761	(a) Genetic correlation = 0	-0.382607	-0.34965	-0.388634
0.0177356	-0.00945176	(a) Genetic correlation = 0	-0.382607	-0.34965	-0.388634
0.00530533	-0.00886369	(a) Genetic correlation = 0	-0.382607	-0.34965	-0.388634
0.000149356	0.00127784	(a) Genetic correlation = 0	-0.382607	-0.34965	-0.388634
-0.00334743	-0.00487222	(a) Genetic correlation = 0	-0.382607	-0.34965	-0.388634
-0.00764686	-0.000575579	(a) Genetic correlation = 0	-0.382607	-0.34965	-0.388634
-0.00494891	0.00980948	(a) Genetic correlation = 0	-0.382607	-0.34965	-0.388634
0.00487054	-0.0102816	(a) Genetic correlation = 0	-0.382607	-0.34965	-0.388634
-0.00075489	0.00511072	(a) Genetic correlation = 0	-0.382607	-0.34965	-0.388634
0.000383698	0.00191711	(a) Genetic correlation = 0	-0.382607	-0.34965	-0.388634
-0.00957987	0.00105711	(a) Genetic correlation = 0	-0.382607	-0.34965	-0.388634
-0.00319666	-0.0102334	(a) Genetic correlation = 0	-0.382607	-0.34965	-0.388634
0.00351657	0.00928013	(a) Genetic correlation = 0	-0.382607	-0.34965	-0.388634
-0.0166506	0.00895624	(a) Genetic correlation = 0	-0.382607	-0.34965	-0.388634
0.00195039	-0.011896	(a) Genetic correlation = 0	-0.382607	-0.34965	-0.388634
-0.00367634	-0.00208284	(a) Genetic correlation = 0	-0.382607	-0.34965	-0.388634
0.0189561	-0.000405272	(a) Genetic correlation = 0	-0.382607	-0.34965	-0.388634
-0.00183703	0.00046283	(a) Genetic correlation = 0	-0.382607	-0.34965	-0.388634
-0.00440351	0.00690551	(a) Genetic correlation = 0	-0.382607	-0.34965	-0.388634
-0.00808336	-0.00231744	(a) Genetic correlation = 0	-0.382607	-0.34965	-0.388634
-0.00531787	5.33958e-05	(a) Genetic correlation = 0	-0.382607	-0.34965	-0.388634
-0.00388919	0.00939989	(a) Genetic correlation = 0	-0.382607	-0.34965	-0.388634
-0.00561889	-0.000622723	(a) Genetic correlation = 0	-0.382607	-0.34965	-0.388634
0.00459842	-0.00195481	(a) Genetic correlation = 0	-0.382607	-0.34965	-0.388634
-0.00104202	0.0090234	(a) Genetic correlation = 0	-0.382607	-0.34965	-0.388634
0.00776088	0.00312312	(a) Genetic correlation = 0	-0.382607	-0.34965	-0.388634
-0.010386	0.0133372	(a) Genetic correlation = 0	-0.382607	-0.34965	-0.388634
0.00406467	-0.0034739	(a) Genetic correlation = 0	-0.382607	-0.34965	-0.388634
0.00700662	0.00299872	(a) Genetic correlation = 0	-0.382607	-0.34965	-0.388634
0.000370089	0.00533768	(a) Genetic correlation = 0	-0.382607	-0.34965	-0.388634
-0.00673702	-0.0121315	(a) Genetic correlation = 0	-0.382607	-0.34965	-0.388634
0.00233633	0.011076	(a) Genetic correlation = 0	-0.382607	-0.34965	-0.388634
0.000579497	-0.00954352	(a) Genetic correlation = 0	-0.382607	-0.34965	-0.388634
-0.00138778	-0.003487	(a) Genetic correlation = 0	-0.382607	-0.34965	-0.388634
-0.00867486	-0.0060209	(a) Genetic correlation = 0	-0.382607	-0.34965	-0.388634
0.00681033	0.00164997	(a) Genetic correlation = 0	-0.382607	-0.34965	-0.388634
-0.00794084	0.00911637	(a) Genetic correlation = 0	-0.382607	-0.34965	-0.388634
-0.00284208	-0.00267376	(a) Genetic correlation = 0	-0.382607	-0.34965	-0.388634
0.00136576	-0.00779819	(a) Genetic correlation = 0	-0.382607	-0.34965	-0.388634
-0.000342465	-0.00683187	(a) Genetic correlation = 0	-0.382607	-0.34965	-0.388634
-0.00779352	-0.0107818	(a) Genetic correlation = 0	-0.382607	-0.34965	-0.388634
0.00596345	0.00306467	(a) Genetic correlation = 0	-0.382607	-0.34965	-0.388634
-0.0025072	-0.00358344	(a) Genetic correlation = 0	-0.382607	-0.34965	-0.388634
-0.00220951	0.00581742	(a) Genetic correlation = 0	-0.382607	-0.34965	-0.388634
0.00252995	-0.01535	(a) Genetic correlation = 0	-0.382607	-0.34965	-0.388634
-0.00600867	-0.00763859	(a) Genetic correlation = 0	-0.382607	-0.34965	-0.388634
0.0111909	-0.00159118	(a) Genetic correlation = 0	-0.382607	-0.34965	-0.388634
0.0144313	-0.00404461	(a) Genetic correlation = 0	-0.382607	-0.34965	-0.388634
-0.0072186	0.00435297	(a) Genetic correlation = 0	-0.382607	-0.34965	-0.388634
0.00793264	0.00290439	(a) Genetic correlation = 0	-0.382607	-0.34965	-0.388634
-0.00616033	-0.0065047	(a) Genetic correlation = 0	-0.382607	-0.34965	-0.388634
0.00812445	-0.00595127	(a) Genetic correlation = 0	-0.382607	-0.34965	-0.388634
-0.0146577	0.0140731	(a) Genetic correlation = 0	-0.382607	-0.34965	-0.388634
0.00441236	0.000303243	(a) Genetic correlation = 0	-0.382607	-0.34965	-0.388634
-0.00177725	0.00654686	(a) Genetic correlation = 0	-0.382607	-0.34965	-0.388634
-0.00508928	-0.0004893	(a) Genetic correlation = 0	-0.382607	-0.34965	-0.388634
0.00609487	0.000953741	(a) Genetic correlation = 0	-0.382607	-0.34965	-0.388634
0.00674026	-0.00188474	(a) Genetic correlation = 0	-0.382607	-0.34965	-0.388634
0.00850963	0.00238166	(a) Genetic correlation = 0	-0.382607	-0.34965	-0.388634
0.0070104	-0.00390203	(a) Genetic correlation = 0	-0.382607	-0.34965	-0.388634
0.0108299	-0.00361207	(a) Genetic correlation = 0	-0.382607	-0.34965	-0.388634
-0.00509651	-0.00571341	(a) Genetic correlation = 0	-0.382607	-0.34965	-0.388634
-0.00197134	-0.000196534	(a) Genetic correlation = 0	-0.382607	-0.34965	-0.388634
-0.00367036	0.00143417	(a) Genetic correlation = 0	-0.382607	-0.34965	-0.388634
0.000700176	0.00943196	(a) Genetic correlation = 0	-0.382607	-0.34965	-0.388634
-0.00297271	-0.00197761	(a) Genetic correlation = 0	-0.382607	-0.34965	-0.388634
-0.00277839	-0.000513061	(a) Genetic correlation = 0	-0.382607	-0.34965	-0.388634
0.00529894	0.00395135	(a) Genetic correlation = 0	-0.382607	-0.34965	-0.388634
-0.00474192	-0.00204948	(a) Genetic correlation = 0	-0.382607	-0.34965	-0.388634
0.00299921	-0.00955404	(a) Genetic correlation = 0	-0.382607	-0.34965	-0.388634
-0.00478577	-0.00120901	(a) Genetic correlation = 0	-0.382607	-0.34965	-0.388634
-0.00807429	0.000257882	(a) Genetic correlation = 0	-0.382607	-0.34965	-0.388634
0.0161479	-0.0063945	(a) Genetic correlation = 0	-0.382607	-0.34965	-0.388634
-0.000559676	-0.00715633	(a) Genetic correlation = 0	-0.382607	-0.34965	-0.388634
-0.00562583	-0.00190195	(a) Genetic correlation = 0	-0.382607	-0.34965	-0.388634
-0.00133498	-0.00604784	(a) Genetic correlation = 0	-0.382607	-0.34965	-0.388634
-0.000308073	-0.000455081	(a) Genetic correlation = 0	-0.382607	-0.34965	-0.388634
0.00232237	-0.0106087	(a) Genetic correlation = 0	-0.382607	-0.34965	-0.388634
0.00106328	-0.00387534	(a) Genetic correlation = 0	-0.382607	-0.34965	-0.388634
-0.00291056	0.00285116	(a) Genetic correlation = 0	-0.382607	-0.34965	-0.388634
0.00741085	0.00286409	(a) Genetic correlation = 0	-0.382607	-0.34965	-0.388634
0.0054757	-0.0046921	(a) Genetic correlation = 0	-0.382607	-0.34965	-0.388634
-0.00540014	-0.0071235	(a) Genetic correlation = 0	-0.382607	-0.34965	-0.388634
0.00140329	0.00320115	(a) Genetic correlation = 0	-0.382607	-0.34965	-0.388634
0.00248029	0.0041827	(a) Genetic correlation = 0	-0.382607	-0.34965	-0.388634
0.0129237	-0.00507773	(a) Genetic correlation = 0	-0.382607	-0.34965	-0.388634
0.00165092	-0.000529439	(a) Genetic correlation = 0	-0.382607	-0.34965	-0.388634
-0.0079451	1.21355e-05	(a) Genetic correlation = 0	-0.382607	-0.34965	-0.388634
0.0135847	0.0105888	(a) Genetic correlation = 0	-0.382607	-0.34965	-0.388634
0.000730894	0.00266322	(a) Genetic correlation = 0	-0.382607	-0.34965	-0.388634
0.00389155	-0.00388387	(a) Genetic correlation = 0	-0.382607	-0.34965	-0.388634
0.00291944	-0.0112467	(a) Genetic correlation = 0	-0.382607	-0.34965	-0.388634
0.00383701	0.00105877	(a) Genetic correlation = 0	-0.382607	-0.34965	-0.388634
0.00921411	0.00699954	(a) Genetic correlation = 0	-0.382607	-0.34965	-0.388634
0.00600057	0.0104197	(a) Genetic correlation = 0	-0.382607	-0.34965	-0.388634
-0.00746831	0.00572939	(a) Genetic correlation = 0	-0.382607	-0.34965	-0.388634
0.0157647	-0.00575287	(a) Genetic correlation = 0	-0.382607	-0.34965	-0.388634
0.00847017	-0.00861174	(a) Genetic correlation = 0	-0.382607	-0.34965	-0.388634
0.000914497	0.00890487	(a) Genetic correlation = 0	-0.382607	-0.34965	-0.388634
-0.00144166	-0.00313691	(a) Genetic correlation = 0	-0.382607	-0.34965	-0.388634
0.00450567	-0.00764711	(a) Genetic correlation = 0	-0.382607	-0.34965	-0.388634
0.00238602	-0.0137675	(a) Genetic correlation = 0	-0.382607	-0.34965	-0.388634
-0.000167821	0.000553112	(a) Genetic correlation = 0	-0.382607	-0.34965	-0.388634
0.00451603	0.00543461	(a) Genetic correlation = 0	-0.382607	-0.34965	-0.388634
0.00268722	-0.00115407	(a) Genetic correlation = 0	-0.382607	-0.34965	-0.388634
-0.00417534	0.00841107	(a) Genetic correlation = 0	-0.382607	-0.34965	-0.388634
-0.00442763	-0.00512752	(a) Genetic correlation = 0	-0.382607	-0.34965	-0.388634
-0.00876926	-0.00423286	(a) Genetic correlation = 0	-0.382607	-0.34965	-0.388634
0.00858952	0.00268965	(a) Genetic correlation = 0	-0.382607	-0.34965	-0.388634
-0.00232186	-0.00413682	(a) Genetic correlation = 0	-0.382607	-0.34965	-0.388634
-0.00958648	-0.000642415	(a) Genetic correlation = 0	-0.382607	-0.34965	-0.388634
0.0104203	-0.00989736	(a) Genetic correlation = 0	-0.382607	-0.34965	-0.388634
0.00310113	-0.0144039	(a) Genetic correlation = 0	-0.382607	-0.34965	-0.388634
0.00942239	0.00237177	(a) Genetic correlation = 0	-0.382607	-0.34965	-0.388634
-0.00572575	-0.00125412	(a) Genetic correlation = 0	-0.382607	-0.34965	-0.388634
0.00379367	0.0110371	(a) Genetic correlation = 0	-0.382607	-0.34965	-0.388634
-0.0189263	0.00189745	(a) Genetic correlation = 0	-0.382607	-0.34965	-0.388634
8.34292e-05	-0.00257173	(a) Genetic correlation = 0	-0.382607	-0.34965	-0.388634
0.00264501	-0.00156326	(a) Genetic correlation = 0	-0.382607	-0.34965	-0.388634
-0.00410805	-0.00318687	(a) Genetic correlation = 0	-0.382607	-0.34965	-0.388634
-0.00340201	-0.0103146	(a) Genetic correlation = 0	-0.382607	-0.34965	-0.388634
-0.00400704	0.00142789	(a) Genetic correlation = 0	-0.382607	-0.34965	-0.388634
-0.00401687	-0.00331386	(a) Genetic correlation = 0	-0.382607	-0.34965	-0.388634
0.00338252	-0.0118533	(a) Genetic correlation = 0	-0.382607	-0.34965	-0.388634
0.00778943	-0.000590383	(a) Genetic correlation = 0	-0.382607	-0.34965	-0.388634
-0.011244	0.00566204	(a) Genetic correlation = 0	-0.382607	-0.34965	-0.388634
0.00273406	0.00360194	(a) Genetic correlation = 0	-0.382607	-0.34965	-0.388634
0.00177985	-0.00329266	(a) Genetic correlation = 0	-0.382607	-0.34965	-0.388634
-0.0107643	-0.00478197	(a) Genetic correlation = 0	-0.382607	-0.34965	-0.388634
-0.00798866	-0.00267224	(a) Genetic correlation = 0	-0.382607	-0.34965	-0.388634
0.00416749	0.00704542	(a) Genetic correlation = 0	-0.382607	-0.34965	-0.388634
0.000183958	-0.00375048	(a) Genetic correlation = 0	-0.382607	-0.34965	-0.388634
-0.000337539	0.0026834	(a) Genetic correlation = 0	-0.382607	-0.34965	-0.388634
-0.000213096	0.00160099	(a) Genetic correlation = 0	-0.382607	-0.34965	-0.388634
0.00172216	-0.00976443	(a) Genetic correlation = 0	-0.382607	-0.34965	-0.388634
-0.000871126	-0.00557202	(a) Genetic correlation = 0	-0.382607	-0.34965	-0.388634
0.00099714	-0.00536847	(a) Genetic correlation = 0	-0.382607	-0.34965	-0.388634
0.00952867	0.000283406	(a) Genetic correlation = 0	-0.382607	-0.34965	-0.388634
0.00903948	0.0023789	(a) Genetic correlation = 0	-0.382607	-0.34965	-0.388634
-0.000845488	-0.00375452	(a) Genetic correlation = 0	-0.382607	-0.34965	-0.388634
0.0100349	-0.00594261	(a) Genetic correlation = 0	-0.382607	-0.34965	-0.388634
0.00400717	-0.0101719	(a) Genetic correlation = 0	-0.382607	-0.34965	-0.388634
-0.0018047	0.00679467	(a) Genetic correlation = 0	-0.382607	-0.34965	-0.388634
-0.0161575	0.00222259	(a) Genetic correlation = 0	-0.382607	-0.34965	-0.388634
-0.0101871	0.0104753	(a) Genetic correlation = 0	-0.382607	-0.34965	-0.388634
-0.00407366	-0.0163763	(a) Genetic correlation = 0	-0.382607	-0.34965	-0.388634
-0.0058994	-0.000215192	(a) Genetic correlation = 0	-0.382607	-0.34965	-0.388634
0.00624189	0.00265845	(a) Genetic correlation = 0	-0.382607	-0.34965	-0.388634
-0.000501154	-0.00779516	(a) Genetic correlation = 0	-0.382607	-0.34965	-0.388634
0.00706836	-0.00376724	(a) Genetic correlation = 0	-0.382607	-0.34965	-0.388634
-0.00204157	-0.00473158	(a) Genetic correlation = 0	-0.382607	-0.34965	-0.388634
0.00289877	0.0109586	(a) Genetic correlation = 0	-0.382607	-0.34965	-0.388634
-0.00331326	-0.00252472	(a) Genetic correlation = 0	-0.382607	-0.34965	-0.388634
0.00235998	0.00150214	(a) Genetic correlation = 0	-0.382607	-0.34965	-0.388634
0.0111901	0.00448439	(a) Genetic correlation = 0	-0.382607	-0.34965	-0.388634
-0.000504773	0.00828556	(a) Genetic correlation = 0	-0.382607	-0.34965	-0.388634
-0.00604242	0.00536406	(a) Genetic correlation = 0	-0.382607	-0.34965	-0.388634
-0.00989066	-0.00332533	(a) Genetic correlation = 0	-0.382607	-0.34965	-0.388634
0.00949774	0.0056249	(a) Genetic correlation = 0	-0.382607	-0.34965	-0.388634
0.0113678	0.00383385	(a) Genetic correlation = 0	-0.382607	-0.34965	-0.388634
-0.000860345	-0.00100415	(a) Genetic correlation = 0	-0.382607	-0.34965	-0.388634
-0.00569437	-0.00548068	(a) Genetic correlation = 0	-0.382607	-0.34965	-0.388634
-0.00919347	-0.00370165	(a) Genetic correlation = 0	-0.382607	-0.34965	-0.388634
-0.00380396	-0.00146362	(a) Genetic correlation = 0	-0.382607	-0.34965	-0.388634
0.0143472	0.000462758	(a) Genetic correlation = 0	-0.382607	-0.34965	-0.388634
-0.000349031	0.00415926	(a) Genetic correlation = 0	-0.382607	-0.34965	-0.388634
-0.00564657	-0.00221939	(a) Genetic correlation = 0	-0.382607	-0.34965	-0.388634
-0.00442514	0.00655543	(a) Genetic correlation = 0	-0.382607	-0.34965	-0.388634
-0.00154296	-0.00648791	(a) Genetic correlation = 0	-0.382607	-0.34965	-0.388634
0.00337726	-0.00527472	(a) Genetic correlation = 0	-0.382607	-0.34965	-0.388634
0.0166484	-0.000138926	(a) Genetic correlation = 0	-0.382607	-0.34965	-0.388634
-0.00191469	-0.00219636	(a) Genetic correlation = 0	-0.382607	-0.34965	-0.388634
0.00981	0.00199188	(a) Genetic correlation = 0	-0.382607	-0.34965	-0.388634
-0.00107973	-0.00216049	(a) Genetic correlation = 0	-0.382607	-0.34965	-0.388634
-0.00106212	0.00844937	(a) Genetic correlation = 0	-0.382607	-0.34965	-0.388634
0.0153943	0.000133995	(a) Genetic correlation = 0	-0.382607	-0.34965	-0.388634
0.00786131	-0.00256688	(a) Genetic correlation = 0	-0.382607	-0.34965	-0.388634
-0.00570215	0.00367693	(a) Genetic correlation = 0	-0.382607	-0.34965	-0.388634
-0.00294425	-0.00230764	(a) Genetic correlation = 0	-0.382607	-0.34965	-0.388634
-0.00576459	-0.00222396	(a) Genetic correlation = 0	-0.382607	-0.34965	-0.388634
0.00060239	0.000837711	(a) Genetic correlation = 0	-0.382607	-0.34965	-0.388634
0.00901341	0.0063866	(a) Genetic correlation = 0	-0.382607	-0.34965	-0.388634
-0.000972519	0.00751868	(a) Genetic correlation = 0	-0.382607	-0.34965	-0.388634
-0.00550841	-0.0010456	(a) Genetic correlation = 0	-0.382607	-0.34965	-0.388634
0.00704248	-0.00361754	(a) Genetic correlation = 0	-0.382607	-0.34965	-0.388634
0.00485436	-0.000109264	(a) Genetic correlation = 0	-0.382607	-0.34965	-0.388634
-0.00368785	0.000222213	(a) Genetic correlation = 0	-0.382607	-0.34965	-0.388634
0.0110919	0.00719047	(a) Genetic correlation = 0	-0.382607	-0.34965	-0.388634
0.00898037	-0.00137515	(a) Genetic correlation = 0	-0.382607	-0.34965	-0.388634
0.0068303	0.00114845	(a) Genetic correlation = 0	-0.382607	-0.34965	-0.388634
-0.011692	0.00830821	(a) Genetic correlation = 0	-0.382607	-0.34965	-0.388634
-0.00632679	0.00332867	(a) Genetic correlation = 0	-0.382607	-0.34965	-0.388634
0.00902572	0.00669923	(a) Genetic correlation = 0	-0.382607	-0.34965	-0.388634
0.0136882	0.000649603	(a) Genetic correlation = 0	-0.382607	-0.34965	-0.388634
-0.00748703	0.000101828	(a) Genetic correlation = 0	-0.382607	-0.34965	-0.388634
-0.00904487	0.00106264	(a) Genetic correlation = 0	-0.382607	-0.34965	-0.388634
-0.0023301	-0.00132682	(a) Genetic correlation = 0	-0.382607	-0.34965	-0.388634
0.0127902	-0.00750598	(a) Genetic correlation = 0	-0.382607	-0.34965	-0.388634
0.00619841	-0.0048893	(a) Genetic correlation = 0	-0.382607	-0.34965	-0.388634
0.00549139	-0.0106864	(a) Genetic correlation = 0	-0.382607	-0.34965	-0.388634
0.00365022	-0.00310346	(a) Genetic correlation = 0	-0.382607	-0.34965	-0.388634
0.00935692	-0.00350684	(a) Genetic correlation = 0	-0.382607	-0.34965	-0.388634
-0.0146071	0.00103502	(a) Genetic correlation = 0	-0.382607	-0.34965	-0.388634
0.00450022	-0.00647946	(a) Genetic correlation = 0	-0.382607	-0.34965	-0.388634
0.0049909	-0.00237192	(a) Genetic correlation = 0	-0.382607	-0.34965	-0.388634
0.00637517	-0.000980489	(a) Genetic correlation = 0	-0.382607	-0.34965	-0.388634
0.00481595	-0.00486753	(a) Genetic correlation = 0	-0.382607	-0.34965	-0.388634
0.00639778	-0.00584954	(a) Genetic correlation = 0	-0.382607	-0.34965	-0.388634
-0.00403069	-0.000595305	(a) Genetic correlation = 0	-0.382607	-0.34965	-0.388634
[truncated: 18,001 more rows]
